# Supplementary material for: Genome-based taxonomy and provirus identification in Halococcus from hypersaline environments
Source: Curr Res Microb Sci. 2026 Jun 25;11:100637. doi: 10.1016/j.crmicr.2026.100637 (PMC13321033; doi:10.1016/j.crmicr.2026.100637)
Supplement: Supplementary file 2 [file mmc2.xlsx]

## Sheet: Supplementary Table S1
Table S1. List of Halococcus strains used in this study
No	Lab id	strain_id	Source of isolation	Sampling location	Sampling sites temperature (˚C)	pH sampling location	Culture collection number
1	H4	SB031	salt crystal	West Sulawesi, Indonesia	29.8	8	InaCC Ar109
2	H5	SB032	salt crystal	West Sulawesi, Indonesia	29.8	8	InaCC Ar110
3	H6	SB034	salt crystal	West Sulawesi, Indonesia	29.8	8	InaCC Ar111
4	H7	2A-M3-1	solar saltern pond soil	West Nusa Tenggara, Indonesia	32	7	InaCC Ar132
5	H9	2B-M3-1	solar saltern pond soil	West Nusa Tenggara, Indonesia	32	7	InaCC Ar130
6	H10	2A-S4-6	solar saltern pond soil	West Nusa Tenggara, Indonesia	32	7	InaCC Ar131
7	H11	2A-S4-7	solar saltern pond soil	West Nusa Tenggara, Indonesia	32	7	InaCC Ar128

## Sheet: Supplementary Table S2
Table S2. Summary of sequencing QC results
Sample	Read counts	Number of bases	Average length	Maximal length	Q20 (%)	Q30 (%)	GC(%)
H4	57604	446556089	7752.2	125930	89.69	80.61	64.48
H5	38323	151001018	3940.2	109835	87.41	76.96	63.79
H6	10964	77541099	7072.3	81928	88.46	78.68	63.63
H7	34614	143639093	4149.7	49479	86.06	74.66	62.82
H9	10187	78535656	7709.4	48869	90.23	80.7	61.22
H10	7815	62648859	8016.5	75308	87.64	77.16	63.39
H11	41561	144843480	3485.1	73942	87.38	77.09	62.55
Q20 (%): percentage of bases with the quality score >Q20
Q30 (%): percentage of bases with the quality score >Q30

## Sheet: Supplementary Table S3
Table S3. List of primers used for qPCR of induced provirus fragment
No	strain_id	Gene	Role	Primer name	Primer sequence	Annealing temperature (℃)
1	H9	FtsZ1	Reference	ftsz1_F	TCGTCCTCGACAACAATCGC	67
2	H9	FtsZ1	Reference	ftsz1_R	ATGATGGAGGTCATGTCGGC	67
3	H9	Tail protein	Target	TP_F	CGTCGATGGCTACTACACGC	67
4	H9	Tail protein	Target	TP_R	TTGAGTAGTTGCTGGCTCCG	67
5	H11	secY	Reference	SecY_F	CCGGTGAAGCTGATCTACGC	69
6	H11	secY	Reference	SecY_R	GGCGAAGTAGTAGAACAGCC	69
7	H11	Major head protein	Target	MhP_F	CCAGTCGATGACGTACTACCG	69
8	H11	Major head protein	Target	MhP_R	TTCAGGAAGAATCGGTCGG	69

## Sheet: Supplementary Table S4
Table S4. Maximum growth rates of the isolated Halococcus strains
Strain	Average µmax (days-1)	sd µmax
H4	1.05	0.00483
H5	0.963	0.00653
H6	1.14	0.00663
H7	1.26	0.00743
H9	0.245	0
H10	0.822	0.0102
H11	0.771	0.00507

## Sheet: Supplementary Table S5
Table S5. List of potential plasmids discovered in the Halococcus genome assembly using geNomad and compared to the pLAST plasmid database.
Strain id	contig name	length (bp)	coverage	circularity	GC content (%)	Similar plasmid	Accession number
H4	h4_2	261972	106	Yes	57.09	Halococcus dombrowskii strain H4 plasmid unnamed3	NZ_CP095008
H4	h4_3	133933	71	No	58.45	Halococcus dombrowskii strain H4 plasmid unnamed4	NZ_CP095009
H4	h4_5	45933	77	No	59.26	Halococcus dombrowskii strain H4 plasmid unnamed4	NZ_CP095009
H5	h5_2	303756	52	Yes	58.02	Halococcus dombrowskii strain H4 plasmid unnamed4	NZ_CP095009
H6	h6_2	231643	17	Yes	57.55	Haloferax volcanii DS2 plasmid pHV4	NC_013966
H6	h6_3	162793	21	Yes	56.46	Halococcus dombrowskii strain H4 plasmid unnamed3	NZ_CP095008
H6	h6_5	5642	8	Yes	55.05	-	-
H7	h7_3	322684	35	Yes	54.84	Haladaptatus sp. YSMS36 plasmid unnamed2	NZ_CP119784
H9	h9_2	500013	24	Yes	57.25	Halococcus dombrowskii strain H4 plasmid unnamed4	NZ_CP095009
H9	h9_4	83435	6	No	59.84	Halocatena halophila strain YIM 93972 plasmid unnamed2	NZ_CP071309
H9	h9_5	52680	17	Yes	53.58	Halococcus dombrowskii strain H4 plasmid unnamed1	NZ_CP095006
H9	h9_6	13362	4	No	54.13	Halocatena marina strain QDMS1 plasmid unnamed2	NZ_CP109981
H9	h9_7	12823	31	Yes	54.73	Haloarcula marismortui ATCC 43049 plasmid pHMA133	NZ_CP039135
H9	h9_9	9564	7	Yes	57.46	Halobacterium sp. NMX12-1 plasmid pNMX12-1_21	NZ_CP159207
H10	h10_2	346896	17	Yes	57.78	Halococcus dombrowskii strain H4 plasmid unnamed2	NZ_CP095007
H10	h10_3	74040	8	Yes	58.66	Natronomonas marina strain ZY43 plasmid unnamed1	NZ_CP101155
H10	h10_4	44991	8	Yes	61.91	Natronomonas marina strain ZY43 plasmid unnamed1	NZ_CP101155
H11	h11_11	52130	22	No	56.65	Haloarcula sp. JP-L23 plasmid unnamed3	NZ_CP050017
H11	h11_21	5133	109	Yes	55.35	-	-
H11	h11_23	3913	213	Yes	58.45	-	-
H11	h11_18	12313	18	No	57.77	Halobacterium salinarum strain KBTZ03 plasmid pKBTZ03_58	NZ_CP146627
H11	h11_13	42680	36	No	57.69	Halococcus dombrowskii strain H4 plasmid unnamed1	NZ_CP095006
H11	h11_3	290192	38	No	57.71	Halarchaeum sp. CBA1220 plasmid pCBA1220-02	NZ_CP054709

## Sheet: Supplementary Table S6
Table S6. Closest 16S rRNA gene sequence matches for seven Halococcus strains based on BLASTn analysis
Strain ID	Closest species	GenBank Accession	Sequence Identity (%)
H4	Halococcus agarilyticus	AB748562	99.65
H5	Halococcus agarilyticus	AB748562	99.65
H6	Halococcus thailandensis	AB549236	99.93
H7	Halococcus salsus	MG097854	99.66
H9	Halococcus thailandensis	AB549236	99.46
H10	Halococcus agarilyticus	AB748562	99.8
H11	Halococcus saccharolyticus	AB663370	100

## Sheet: Supplementary Table S7
Table S7. Closest RNA polymerase B’ subunit gene (rpoB’) sequence matches for seven Halococcus strains based on BLASTn analysis
Strain ID	Closest species	GenBank Accession	Sequence Identity (%)
H4	Halococcus saccharolyticus	AB477159	93.43
H5	Halococcus saccharolyticus	AB477159	94.25
H6	Halococcus qingdaonensis	AB477158	96.19
H7	Halococcus salsus	MG097854	99.08
H9	Halococcus dombrowskii	AB477155	87.9
H10	Halococcus agarilyticus	AB810018	92.88
H11	Halococcus saccharolyticus	AB477159	96.22

## Sheet: Supplementary Table S8
Table S8. List of spacers found from CRISPR arrays in the assembled Halococcus genomes
Strain ID	spacer id	spacer sequence	length (bp)	hit in spacer database	matching accession number	matching sequence	nucleotides match	match identity (%)
H4	>spacer1	ACGATTTTGAGGAAGAAGGGGGAGCAAAACCATCC	35	Gordonia sp. YC-JH1	CP025435.1	CAAGCGCGGCAGCGACGGCGACAACGGCCGCAT	17/33	100
H4	>spacer2	TCGTTCGGTATCTCCGCCCCGATGGCTTTCTCGGC	35	-	-	-	-	-
H4	>spacer3	TCGACCGCGGCGAGGGGATCGCCACCGACGGCGGC	35	-	-	-	-	-
H4	>spacer4	TTGGCGGACGAAATGGCGCTTCGGCGGCTCCCCGTC	36	-	-	-	-	-
H4	>spacer5	TGGTTTCGTTACCGCCGGCGTCCTCGCGCGGTTC	34	-	-	-	-	-
H4	>spacer6	CATGCAACTAATCACGAAACACGAGTGACAACTATGCCA	39	-	-	-	-	-
H4	>spacer7	GCGGTACTGCTCGTCCAAGAGCGTGGCTCCTTCGAG	36	-	-	-	-	-
H4	>spacer8	CCGTAACTCTGGTTTCGCCCATCTCAAGCCTCCGATT	37	-	-	-	-	-
H4	>spacer9	TGGCGACGTGCCTGGCGAGATGTCCGTCGACGAGCA	36	-	-	-	-	-
H4	>spacer10	TTGACGCCGTGACGGCGCATCCAGACCGACGCAGT	35	-	-	-	-	-
H4	>spacer11	TCAGTATCGTCTGCCATAGTTGTGTCTGTGTTGGAA	36	-	-	-	-	-
H4	>spacer12	GATCCAACCCTTTGTCAAATTCCCCCTGAGCATACC	36	-	-	-	-	-
H4	>spacer13	TGGAGACGCCACCTCCGGTGTCCAGAGTGCGAGCGG	36	-	-	-	-	-
H4	>spacer14	CTCACGCGCGAACTCATCGCGTGGCGGGGGGACTC	35	-	-	-	-	-
H4	>spacer15	GGTATCACCCCGCCGTACCCGCCGCACAAGCTAGCCGCCTTCCAGGAACT	50	-	-	-	-	-
H4	>spacer16	CGTGCGTTGCGGAGAACCCTGCCGCTCGCCAGC	33	-	-	-	-	-
H4	>spacer17	CGTGCGTTGCGGAGAACCCTGCCGCTCGCCAGC	33	-	-	-	-	-
H4	>spacer18	TCCACAACGTCTACACTAACTACGTCCGCGCGCG	34	-	-	-	-	-
H4	>spacer19	GCGTGGCATCACTGTGGCATCGGCCGGCGTGTCTG	35	-	-	-	-	-
H4	>spacer20	AAGTGCTCGGGGTTCGGGTGAACAAGCCCGTCCAGC	36	-	-	-	-	-
H4	>spacer21	CGGGACAATTTTTCGATTAACTCCGCGTCCGCCTC	35	-	-	-	-	-
H4	>spacer22	CGTCAGTCATCCCTGGACCTCCTCGTGCGCGC	32	-	-	-	-	-
H4	>spacer23	AACGAGCGCGAAGACGTTGGCGAGACCGACGGTGT	35	-	-	-	-	-
H4	>spacer24	CGAAGCCGAGCGGGAGTTTACGGAGTTCGGCGAGGGC	37	-	-	-	-	-
H4	>spacer25	GTGCGCCCTCATCGACATCGCCGAGGTCCGAGA	33	-	-	-	-	-
H4	>spacer26	GAGTGCCTTCTTCGCCAGTGCGACACCATTGCTCC	35	-	-	-	-	-
H4	>spacer27	TAGGCGTCGATTTGGTGGGCGTGCTTCTCTTGTAGC	36	-	-	-	-	-
H4	>spacer28	ACCCGCGATCGGGTTCCGTCGGCGTGACGTCGT	33	-	-	-	-	-
H4	>spacer29	AGTTGCGGAGTTCGACGGTTTCGTAATGCCACTCCT	36	-	-	-	-	-
H4	>spacer30	CGTCACCTCGAAAGCTCAAGAAGTGCGGGACACAGT	36	-	-	-	-	-
H4	>spacer31	TGGATCAAGGGTCCCGGCGCGAAGCTCGGGAA	32	-	-	-	-	-
H4	>spacer32	CCGCTACACTCGATCTCGTGAACGGCAAACCGTTC	35	-	-	-	-	-
H4	>spacer33	GCGGGCGAGTCCGCCTCGCCGATGAGTATCGCTCT	35	-	-	-	-	-
H4	>spacer34	TACGGTCGAGGATTTTGTCGGGTGGATACTAAGC	34	-	-	-	-	-
H4	>spacer35	GGTCTGAGCCGTCCCGGACCGCCGCAATCCGCGGATT	37	-	-	-	-	-
H4	>spacer36	GCGCCTTGGAGTGGTGGCATGGGTTAGAGTTTGTT	35	-	-	-	-	-
H4	>spacer37	GATGTCGCGGCCGAGAGCGTGGCGACGCCCGATGG	35	-	-	-	-	-
H4	>spacer38	CACTCGACGGCGACAACGGCCCGGCAAAAGTCAACTC	37	-	-	-	-	-
H4	>spacer39	CCGATGTTCTTGATCCAATTCGGTGCTGTGATCCT	35	-	-	-	-	-
H4	>spacer40	TCGGCGGACTGTCGAAACCCTGGAAGGGGACTTC	34	-	-	-	-	-
H4	>spacer41	GATCATGTACGTCGCGGTGGACTCCTACGGCGGCGC	36	-	-	-	-	-
H4	>spacer42	AACTTCAGGTGTGACTGCGGCGTGACGTTCAGCCG	35	-	-	-	-	-
H4	>spacer43	GGGTACATCCGGTACGCCGCTTCGATCTCGTTCT	34	-	-	-	-	-
H4	>spacer44	CGGGAGCGTTAGCCATACCCTCCCAGCGCTATCGACC	37	-	-	-	-	-
H4	>spacer45	CCGCGGGACCTTCCCTTCGCGGGAGATCCCGAGGGGC	37	-	-	-	-	-
H4	>spacer46	CGGCAAATGCAAGGTTTTGCCCATACCGTTTACCG	35	-	-	-	-	-
H4	>spacer47	TGTCTTCGGGGAGTCCTGCATTGAACGTTACAGAGT	36	-	-	-	-	-
H4	>spacer48	CAGGTCCACCAACGCCGCGTCGACCGCAAGCGGATG	36	-	-	-	-	-
H4	>spacer49	TTCGAGCCGTTGGTCAAGCCGAGCGTCGAACGCCTC	36	-	-	-	-	-
H5	>spacer1	ACGATTTTGAGGAAGAAGGGGGAGCAAAACCATCC	35	-	-	-	-	-
H5	>spacer2	GCTGGTTGCTGAGGTCGAGCGCTTCGCCCTCGTCGAG	37	-	-	-	-	-
H5	>spacer3	GCTACTCGACGATGCTTCAGGACGCCGGTGCCCACG	36	-	-	-	-	-
H5	>spacer4	GTTTCGAGTTGCACGTTATGCGAGTCGAACGCCGT	35	-	-	-	-	-
H5	>spacer5	GGGAAAGCGGACTTCGTCCCGTTCAACATGAC	32	-	-	-	-	-
H5	>spacer6	GTTTTGATCCATTTCCAACCTTCTTCGACTCGCCGC	36	-	-	-	-	-
H5	>spacer7	CACGCTGGGCTGACCGAACAGGAAAAGACCGACCTCGC	38	-	-	-	-	-
H5	>spacer8	GCACGACGGTCGCGCCGTCGGCCAGCGGGTAGCCCTT	37	Rhodocaloribacter litoris ISCAR-4553	CP076718.1	TAGCCGGTCGCGCCGACGGCCAGCGAGGCCAT	20/32	95
H5	>spacer9	GCCGTCGGCCCCGCGACATGCCCGACCTGTGGAG	34	-	-	-	-	-
H5	>spacer10	GGCTCGCGCGAATCAGTTTTTCGTCTCTCCGGAAGT	36	-	-	-	-	-
H5	>spacer11	CGGTGCCTCTCAATTCCAACACGAATCTCGACCA	34	-	-	-	-	-
H5	>spacer12	TCGTGGGCGAACGGACTCTCGACAGTCGTCGTCTC	35	-	-	-	-	-
H5	>spacer13	CGATTGCCGCACCCTGATAAACTCGATTCAGGTCCTC	37	-	-	-	-	-
H5	>spacer14	ACGATGCGCTCGGGGAAGCACTCCGCAACCCACTC	35	-	-	-	-	-
H5	>spacer15	AGTCACACTCACGCAGAACCCCTACGTCAACGCA	34	-	-	-	-	-
H5	>spacer16	CGCGCTCTAACCTGCGGCGAATCGTCTAATATGA	34	-	-	-	-	-
H5	>spacer17	CACCGCAAATCCACACCGCACCGACCGCCAGCCC	34	-	-	-	-	-
H5	>spacer18	CGGATTATCGTAAGACGTGAATTGGAACGATTCC	34	-	-	-	-	-
H5	>spacer19	TCGTTGTGAGCGCAAGCGACGACGCGAGCGACGGCA	36	-	-	-	-	-
H5	>spacer20	AGGTCGTTCACCTCTTCGTGGTTTTTCTCCACGATACC	38	-	-	-	-	-
H5	>spacer21	GATTCGGTGGCTCGTCTGACGGCTGGTTATTCATTT	36	-	-	-	-	-
H5	>spacer22	AGCCGGCCGGGACGAACTCCAGTCGCTCGCCAGCCA	36	-	-	-	-	-
H5	>spacer23	GATTCCTCCACTTCGGTCGGTCGGTTCTCAATGAC	35	-	-	-	-	-
H5	>spacer24	CAGACCGCACCGACCGACGAGGACGGCGAGGAGGT	35	Halomonas sp. YLGW01	CP062005.1	ACCTTGGCTTTGCCGTCCTCGTCGGTCGCTGG	17/32	100
H5	>spacer25	CCTCGTCGTCACCGAGGTTCATCTCTTCGTCCG	33	-	-	-	-	-
H5	>spacer26	GTCACTGCGGTATCGTCGCCATCCCGAAGCCCTTT	35	-	-	-	-	-
H5	>spacer27	TCTCGTCAGGACGGACTATCGCGTCGGCATCAGCGGG	37	-	-	-	-	-
H5	>spacer28	ACGATGCAGGACATTCAGACGGTCTAACACCCGGA	35	-	-	-	-	-
H5	>spacer29	TTCTTCGACCGTGACGCGACCGAGTTCGTCGGTTAGCTCTT	41	-	-	-	-	-
H5	>spacer30	GGTGATCGCCGTTACAACGCCGTCGCCGTCGAAGGT	36	-	-	-	-	-
H5	>spacer31	GGCCGTGATACACGGACATGAGCCATTCGCGGTCGGC	37	-	-	-	-	-
H5	>spacer32	GACGACACGGTTGAGCACGTGAACGGCGTGGCCGATGA	38	-	-	-	-	-
H5	>spacer33	TGTCAGAAACCGGGGTGTGGCCGGGATCAGCATTTT	36	-	-	-	-	-
H5	>spacer34	TCGTGGTCGTTCAACTGGCTTTCCTCTTCATCGAT	35	-	-	-	-	-
H5	>spacer35	GCGATCGCACCGCCGTCCTGCGCGACGAATTG	32	-	-	-	-	-
H5	>spacer36	GATTTCACCCTCCGCCTCACCCCCGTCGACGCGGAT	36	-	-	-	-	-
H5	>spacer37	TTCGCCGTCCCATCGTTCACAGTCGTCGCAGCA	33	-	-	-	-	-
H5	>spacer38	GCGCACCGTCGATATCGCGCTGAAGTCTGACGGCG	35	-	-	-	-	-
H5	>spacer39	CCGTCTGGATGTTCGACGGAATGGTAATGACGATCG	36	-	-	-	-	-
H5	>spacer40	TCCCACTGGCGGGCCGCCGATAGCTCCGTTAGGCA	35	-	-	-	-	-
H5	>spacer41	GCGCTGTCGGTCTTCGGTTTCGGTGTTTTGCTCCCC	36	-	-	-	-	-
H5	>spacer42	GCTTGTATGTGGGTTCGATCGTTTCGGGAGGGACAT	36	-	-	-	-	-
H5	>spacer43	CGAATCGTCAAATCGCGTGTATCGCTGGCCAGTGTCG	37	-	-	-	-	-
H5	>spacer44	CGCCGTCGGCCTGAACGATCATCCATACCTGATGAT	36	-	-	-	-	-
H5	>spacer45	CGCACCGCGAAGCGCCCGCCGGGCGTGAGTAGCGT	35	-	-	-	-	-
H5	>spacer46	CCTGCTGGACGACCTTCGGGATTCGGGACGCGG	33	-	-	-	-	-
H5	>spacer47	ACCTCGGGGTCAGTGCCGCCGTCACGCACGGGGTT	35	-	-	-	-	-
H5	>spacer48	CACCGCCGTGGGTGTCGATCTCGACCGGATACCA	34	-	-	-	-	-
H5	>spacer49	CGCTGCTGAGTCCGTCCTATTGATCGCGGTGGCTTT	36	-	-	-	-	-
H5	>spacer50	ATCATCCAAGGGATTATGAAGGCGTTCCAAGGGCT	35	-	-	-	-	-
H5	>spacer51	CTCGGGCTCAAGCGCCTCGCGGGCGTCGATCTCGCT	36	-	-	-	-	-
H5	>spacer52	CCCATCCGTTCGAGTTCTGCTCTCGCGTTCGGCTC	35	-	-	-	-	-
H5	>spacer53	CACTCCCACGTCGTGTTGCGGCCGGCCACGACGG	34	-	-	-	-	-
H5	>spacer54	GACGCTGCTCGGGAAAGTCATCTGGCTCGTGTGGAA	36	-	-	-	-	-
H5	>spacer55	ACAGTCTGGCATTGCTTGCATCGGCACTCTTCCCTT	36	-	-	-	-	-
H5	>spacer56	GCTGGTCGACGGCCCGCCGGGGGTCGCCTAACGAG	35	-	-	-	-	-
H5	>spacer57	GCCGAACTGAAATCTGCCATGGGTGGGTGTGTACGT	36	-	-	-	-	-
H5	>spacer58	CCAGAGGACCTCAAACGGTGGGTGGGGCGAGTCCC	35	-	-	-	-	-
H5	>spacer59	ACAGCAGTGCTGACGGCCCTCACACAATGATTCCGGTT	38	-	-	-	-	-
H5	>spacer60	GTTAGCTGCGGCGGCGATAGCTGTTACCGGCA	32	-	-	-	-	-
H5	>spacer61	CAGGGGTGGAGAGGGTGTGTTCGCCCGCTCCAGC	34	-	-	-	-	-
H5	>spacer62	CATACCGTTCGACTCGATCACCACGAGCGCCGGGTC	36	-	-	-	-	-
H5	>spacer63	CCGCGTACCCCTCGCGGAACTCCGTCATCGACTC	34	-	-	-	-	-
H5	>spacer64	GTTCCTCTACTCTAGCAACGATTCGAGATACCCCTC	36	-	-	-	-	-
H5	>spacer65	GCACAGAGACGAAGAGAGACTCGAAGATTACGAGGG	36	-	-	-	-	-
H5	>spacer66	AACACTTCAGCCGGATTCCCCACCCCCCTCACTTT	35	-	-	-	-	-
H5	>spacer67	GTTGATCGAGTTTCACGCTATCGCCGGCACGATG	34	-	-	-	-	-
H6	>spacer1	ATCGGTCTCCTCGAGCACAAGCTCGTAGACCTCCGG	36	-	-	-	-	-
H6	>spacer2	AACTGCAAGTACGTCGACACGCACACGGTCGAGATCTC	38	-	-	-	-	-
H6	>spacer3	CAGCGCGATCGCCCTCGGGGATGAACGACAGCGT	34	-	-	-	-	-
H6	>spacer4	CCGCTCACCGAGTGTTCCATATACGCGTCGCGGTC	35	-	-	-	-	-
H6	>spacer5	AAGTCCTCCGACTGGTTCACATCCGAATCGGCCAT	35	-	-	-	-	-
H6	>spacer6	CGGCGGAGTCGGGTGCGGGCGCGCACACTCCAGCCAGAC	39	-	-	-	-	-
H6	>spacer7	AACGCCCGTGGGCACGCGAGCGTGGGCGTGGCTGCC	36	-	-	-	-	-
H6	>spacer8	TTATCTCGTTTCCGAGAGTGGGGATAGTCGCGCTC	35	-	-	-	-	-
H6	>spacer9	GGCGGTTTCGCGGGTCTTACCCCAAGGGTTTGGATGG	37	-	-	-	-	-
H6	>spacer10	TTGTTCAATCTGTCCTCTAATCGTTGATGTATCAGTTG	38	-	-	-	-	-
H6	>spacer11	AGACTGCGCGGCCTTTGTTACGTGCTACGCGCGGGCG	37	-	-	-	-	-
H6	>spacer12	TCCTTCATGGATATCGTTTCGGGGGTTGTCTCCTATCT	38	-	-	-	-	-
H6	>spacer13	GAGTATGCCGGCCGCGCAGCAGTAACCGACGCACTC	36	-	-	-	-	-
H6	>spacer14	CACATCCCGGAACGGGAAATACGCCTTCCACATCAC	36	-	-	-	-	-
H6	>spacer15	CCATGCTGAGGATAGCCCTTTCTTGATTTTCG	32	-	-	-	-	-
H6	>spacer16	TTACGATCGACTTTCTCGCCGTGCGCACTTCGATA	35	-	-	-	-	-
H6	>spacer17	AACCATCTCATAGTCCCGAACGCCGCTCGGAACGG	35	-	-	-	-	-
H6	>spacer18	CATCCGGCGGCTCGAAGTCGTACTCGTCAAAGTC	34	-	-	-	-	-
H6	>spacer19	CGGATTACAAACAAGGCCTCGGCATGATGATAAAGA	36	-	-	-	-	-
H6	>spacer20	CGTCCTCTTCGGTCACATCCCGAGCTGCTTGGC	33	-	-	-	-	-
H6	>spacer21	ACCACTACGAGAGCTGTCCGTGGAACCCTGAGGTT	35	-	-	-	-	-
H6	>spacer22	AAGCCCGCCCACCTCAAGATGCACGTCGCCACAGTC	36	-	-	-	-	-
H6	>spacer23	TCGACGAGTCCAAGCCTGGCTTCGACAACCATCGGG	36	-	-	-	-	-
H6	>spacer24	GGTCTCTGCCCACTTGACGAGATCGACAGGCTCCTC	36	-	-	-	-	-
H6	>spacer25	AGTCCTCTCGCTCCGAGAGCCGTCGGTAGTGACCCCA	37	-	-	-	-	-
H6	>spacer26	CACAACCAGTTCTACGGCCCGTGTTACATCGGCA	34	-	-	-	-	-
H6	>spacer27	GCTTCTCGACGGGGTTCGCTTCGACCACAAATACTGCGC	39	-	-	-	-	-
H6	>spacer28	TCACAGTACGCCTCGAAGGCCACAGGCTTGCGA	33	-	-	-	-	-
H6	>spacer29	TCACAGTACGCCTCGAAGGCCACAGGCTTGCGA	33	-	-	-	-	-
H6	>spacer30	CCGCGCCCACTTCGAGAGCGCATCGAGCGCGTA	33	-	-	-	-	-
H6	>spacer31	GATTGCTCACTCATGCTCTTACTGTCTCACGATC	34	-	-	-	-	-
H6	>spacer32	TACGGAACGACTCGAGGGACCCTGGCGTCGGTCTC	35	-	-	-	-	-
H6	>spacer33	TCGCGTTTCCAGTCGCCAGCACACTGCGGGTTGCA	35	-	-	-	-	-
H6	>spacer34	TCATCGTCGGTCGCCTTGATGGCGACGTTCTTCGA	35	-	-	-	-	-
H6	>spacer35	ATCGAGCGTGACGTGCCATCCCGAGCGGTCGTCA	34	-	-	-	-	-
H6	>spacer36	AACGCTTCCAGCGACTCGTTGGCTGCTTCGGGGTTCT	37	-	-	-	-	-
H6	>spacer37	CGGCGAGCGTGTCTGGTCGACCGTGCTGGTCGAC	34	-	-	-	-	-
H6	>spacer38	CGCACTCTCGAACAACATGGCGACGTCCTCGTCG	34	-	-	-	-	-
H6	>spacer39	CGCCGCGAGCAAGTTCGAGACTGCGATGGTCGACCTC	37	-	-	-	-	-
H6	>spacer40	AACATCGACGAGGCCGCGACCTACGAGGTCGGC	33	-	-	-	-	-
H6	>spacer41	CGGCCGTGCGCATCGAGAGACGCCCACCCCGCTCAT	36	-	-	-	-	-
H6	>spacer42	CGCGCTTGTCCAGCAACGCGGGACCTGCCGCTACTGCGGCGTTG	44	-	-	-	-	-
H6	>spacer43	ACCTCCACCAGTCTGTCATACAGCACGAGGCGGCAG	36	-	-	-	-	-
H6	>spacer44	CCCGTCATCCATTCGGTACAACACTCTCGGCTACAG	36	-	-	-	-	-
H6	>spacer45	GAGAGCCACACTATGGCGAAGGGTGGACCAACGAGTT	37	-	-	-	-	-
H6	>spacer46	CACTTTGCTGGGACAGGCGCGCTCGTCGTCCGGCGA	36	-	-	-	-	-
H6	>spacer47	ATCGAGTACGCCGAGCAGCTCGCCGACGCGCTCGCC	36	-	-	-	-	-
H6	>spacer48	GTTTTCGTGTCCACGGAGAGGGGGAGCATCATTCTCGAACTCTCGTCCGGCGTCT	55	-	-	-	-	-
H6	>spacer49	CGTATGACTCGTCGTCGTTGACGAGACACGCCTCAGC	37	-	-	-	-	-
H6	>spacer50	AGTCTGCGGTTCGCATCACCACAGTAATCGCAGTC	35	-	-	-	-	-
H6	>spacer51	ACGGATATGCTCCGGCAGGCAGCTCGGGATGTGACC	36	-	-	-	-	-
H6	>spacer52	TCGCCGTCGTACCCATCGGGATCGTCGAGCGGGA	34	-	-	-	-	-
H6	>spacer53	GAGAGTATCGACTAGCGGAGAGCGCACGATAGCCCC	36	-	-	-	-	-
H6	>spacer54	TAGCGGCCGGTGCCGTGAGCACACGCCGCGGGAC	34	-	-	-	-	-
H6	>spacer55	CCGCTCACAACGAGACAGCCGAGCGGAAGCAA	32	-	-	-	-	-
H6	>spacer56	CATGCGGGCAGTCCCCGCGGACATGGGCCGCAACCGCTCGCAAGCT	46	-	-	-	-	-
H6	>spacer57	GCTATCGCGACTGGCTGCCGGAGTGGATCAGTGGCGA	37	-	-	-	-	-
H6	>spacer58	GAGATGTAGACGGCGGCGTTCTCGTCCTCGACCTC	35	Azospirillum sp. CFH 70021	CP029356.1	GTCGCGAGGTCGAGGGCGAGGACGCCGCCG	23/30	92
H6	>spacer59	CCCGCCATCGACCTGGACGGCGGCGTCGGTGTC	33	-	-	-	-	-
H6	>spacer60	GCTCGGCGGTCCACCGCGCCTCGCGGAGTTGCGTGCCCGGCGT	43	-	-	-	-	-
H6	>spacer61	CACAAAAGCATCCACCACAAAGGTGGAGAGAATCAG	36	-	-	-	-	-
H6	>spacer62	GCCAGTGCCATTCTCAAGGATCGGTATCATATCT	34	-	-	-	-	-
H6	>spacer63	CGACTTTCGAGCCGGTGATCTGGTCGGTCACAGATCCGAAGTT	43	-	-	-	-	-
H6	>spacer64	GGTGTCCAGCTCGCCAAGAAGGCACTGACGTTCCTGG	37	-	-	-	-	-
H6	>spacer65	AGCCGCGACGCCACCCGGCCGGAAAAGCCGAGG	33	-	-	-	-	-
H6	>spacer66	GTGCGACCGCTGCGGCGACTTCGACACTTCCAGCCC	36	-	-	-	-	-
H6	>spacer67	CGTAGCCGTACTGGCAGTAAGTAACCCACCCGGTAG	36	-	-	-	-	-
H6	>spacer68	GTTCATGATTCGGATTTCCGCTTTCGGTGACGCTC	35	-	-	-	-	-
H6	>spacer69	CCCCTCAAAGCGCCGCCGATAGCCGTTGATCTC	33	-	-	-	-	-
H9	>spacer1	TGGATGTGAGTCTCGGGAACTACCGGGGCAAGAAGG	36	-	-	-	-	-
H9	>spacer2	CGGGTCGGCCGGCACGGCCGGGCAACTCGTTACGCGGGTCAAGGGTGCAAACCT	54	-	-	-	-	-
H9	>spacer3	GAAAGCAGGGACCGCCTTTTCGTTGTTTAAACGGAAA	37	-	-	-	-	-
H9	>spacer4	GCCGGTGAAAAAGTCGTAGTCATCAACGCCAACTTC	36	-	-	-	-	-
H9	>spacer5	CGGCGGCGGCGACTGGATAGTGCCGGCCGGCAAGGA	36	-	-	-	-	-
H9	>spacer6	GGTCCTCATCCTCAACGTACTGGTCGGTCCAACTAAGAGGA	41	-	-	-	-	-
H9	>spacer7	TCGCCTGTCTGCTCGTCGAGACCGTGTGACTCGCC	35	-	-	-	-	-
H9	>spacer8	CACCGGAGAGGTTCGTCGCCGCGTCGGCCTTGTCG	35	-	-	-	-	-
H9	>spacer9	TCAATCCGGGGACCGCACAGAACCCGTCGCTGCAGG	36	-	-	-	-	-
H9	>spacer10	GGTCATCGACAACCCGATTCGGGAGATATGGCAGGCC	37	-	-	-	-	-
H9	>spacer11	CGACGGGGAGGTCGTCTAGATGGGCTGGCTCGACCCG	37	-	-	-	-	-
H9	>spacer12	GTCCGCGTTGACTTCCACGGCCTGACGTTCGGGCC	35	-	-	-	-	-
H9	>spacer13	AGCGAGTTCGGCTTGGGTGACATCGGCGTCCAGCTT	36	-	-	-	-	-
H9	>spacer14	CGTCGGCCGGGTACGCGGTCATCAACTCCTCGCGAAC	37	-	-	-	-	-
H9	>spacer15	TTGCCGACTAGCTGGAGCGACCGCCGCGGCTCGTC	35	-	-	-	-	-
H9	>spacer16	ACGCCGAGCAGGACCCGTTCGAGCATTGGTGTGGGT	36	-	-	-	-	-
H9	>spacer17	CCTCGAAGTCAACGTGTTCGCCGAGGGCGATAGCAC	36	-	-	-	-	-
H9	>spacer18	GGCGTATCCGGGGTTGGTTTTCCGGCCCGGCTGGGA	36	-	-	-	-	-
H9	>spacer19	GCAGGCCTGCGGGCTGGCGATGATGAGGTCGGGGTC	36	-	-	-	-	-
H9	>spacer20	AAATCCTAAATACCCGATTGCCCCGAGAACCGTCAAG	37	-	-	-	-	-
H9	>spacer21	ACCAACGGTGCGGTCGGGACTCACCGACTCCCTCCC	36	-	-	-	-	-
H9	>spacer22	CGTCTCGGTCTCGCGGCCGCGTTGGGACATTCAGG	35	-	-	-	-	-
H9	>spacer23	GAAGTCGCCTTCGAGCGTCGAGACTACGGTGGAATC	36	-	-	-	-	-
H9	>spacer24	GACTGACGGCTGGCGGTGCAGGCGGTGCAATGCA	34	-	-	-	-	-
H9	>spacer25	GGATTGCTGTTCGTTCGCCGTGATTCGTTCGTCAAC	36	-	-	-	-	-
H9	>spacer26	GCGGGGTCGGGCGATACGAAATCCGATTACTC	32	-	-	-	-	-
H9	>spacer27	GCCGCCCGTGGTCCGAATCCACGGCTGGCGGTTGTG	36	-	-	-	-	-
H9	>spacer28	ACGCGCTCCTCGCGTTGCGAGAGACCGCCGCCGT	34	-	-	-	-	-
H9	>spacer29	CGTGACGCTCGCCCCGGCGGCGACTGCGCCCTCGTC	36	-	-	-	-	-
H9	>spacer30	CCGCGTCCCGCAGGTTCGCGTCCCGCAGGTCCGCGT	36	-	-	-	-	-
H9	>spacer31	GAAGTCGCCTTCGAGCGTCGAGACTACGGTAGGGTC	36	-	-	-	-	-
H9	>spacer32	TGTTGTTGTTGTGATTAACAAGATAATGTTAATTA	35	-	-	-	-	-
H9	>spacer33	CGGCCGTCGTACTTCTCGCGCGCCTTTCGGACGTT	35	-	-	-	-	-
H9	>spacer34	CCATCTCGCCGATGGCACCGAACACGCCGAGGGCG	35	-	-	-	-	-
H9	>spacer35	GCTATCGTCGTGCTCCCAGCAGAACCCCTGAAC	33	-	-	-	-	-
H9	>spacer36	CACAACGACCAGCGGCCGCACGGGAGGCCAACGATGA	37	-	-	-	-	-
H9	>spacer37	GCGACCTACAGCAAGCCGACCGACCACCTGCCGTT	35	-	-	-	-	-
H9	>spacer38	CATACCGGCTCATCCACTTCGTTATCGTTTGAGGA	35	-	-	-	-	-
H9	>spacer39	AAGCCCTGAAGCAAGCCTGCGAACCGCCAGACGTCC	36	-	-	-	-	-
H9	>spacer40	GCGGCTCGAACATCGTCCGCTCGGCCGTGTAGGCTCC	37	-	-	-	-	-
H9	>spacer41	CCAGCAACTCAAAAGTCTGGTCGCAACGGCAGCCC	35	-	-	-	-	-
H9	>spacer42	GAGACGTGCCAGAACTTTCGCAATGAAATATCACA	35	-	-	-	-	-
H9	>spacer43	GAACGCGAGGCCCGGCAGTTCCGGCGGGCGGAGAAG	36	-	-	-	-	-
H9	>spacer44	CGCGGTCTCGCAGGAGACCGTCACGACCTCGCCGCG	36	Rhodospirillum centenum ATCC 51521	CP000613.2	CGACATCTCCCGCGAGGTCGTGACGGTCGTGTCCGGCCA	17/39	100
H9	>spacer45	CGTCGAGGAACTCGAATCACGACTGGCCGACAACGA	36	-	-	-	-	-
H9	>spacer46	CGGCTCTCTTTGAGTTCGTCGCGTTTCCGGTGAGC	35	-	-	-	-	-
H9	>spacer47	GCCGCTTTCAGGTCAGACCACGCCTGATTGCGGAG	35	-	-	-	-	-
H9	>spacer48	GAAGTCGGCGGGATCGTCCTCGTCCCGAACAAACT	35	-	-	-	-	-
H9	>spacer49	TCGCCAGTGCATCGGCCGACTTGCCGACCTCAACCTC	37	-	-	-	-	-
H9	>spacer50	AGCGCGCGCCCACGGGTTGCGCAGGAACGACGCATA	36	Bradymonas sediminis FA350	CP030032.1	TTTCGCCGCGCGCCCACGGGTTGATCGTGTATT	17/33	100
H9	>spacer51	CCGGGCTGGAGAGCGGCCGCCGCCGTCCCCTCCTC	35	-	-	-	-	-
H9	>spacer52	GACGCCGCCGATGAGCATGGCAAGCTCCTCGCCG	34	-	-	-	-	-
H9	>spacer53	CCGAACGCCCGCGTCTCGCCGCCGAACGACGGGAT	35	-	-	-	-	-
H9	>spacer54	CGGCCCGACGTGCTTCGATAATCCGATTGATGAGTG	36	-	-	-	-	-
H9	>spacer55	CGTCCTCCGGTCCTGTGACGGGTATCTCCCAGTCGTG	37	-	-	-	-	-
H9	>spacer56	GTTGGCTGGCTGGCGGAACACGCCCGCCGCGCCGG	35	-	-	-	-	-
H9	>spacer57	CATGTCCGGGATGAGCGACCCGCCGATGAGACCTTC	36	-	-	-	-	-
H9	>spacer58	CATCGAGTCGTCGCTCGTTTCGGACGACAAGCCG	34	-	-	-	-	-
H9	>spacer59	GCAATTCGGGACGCTCTCGATTAGTCTTCTAATTC	35	-	-	-	-	-
H9	>spacer60	CGCCGTTATCGTCGTTATTCGCCGACCGCATCGAGAC	37	Acidipropionibacterium acidipropionici WGS7	CP031057.1	GCCGACCGCATCGAGACCGAGTCGCAGTGGCCGAA	17/35	100
H9	>spacer61	CGGCCGGATGGTCGGGTGGCTGCGGGGCTTCGCGGA	36	-	-	-	-	-
H9	>spacer62	TCCCAGTCGTGGCGACGCCGCCGCGCGCCGACTGG	35	-	-	-	-	-
H9	>spacer63	CGGAACTTGTCGATGTGCTCGGGGTCGTGGTCGCA	35	-	-	-	-	-
H9	>spacer64	GATTCTTCGCGGTCGATTCGACTGACTTCGAGAGCG	36	-	-	-	-	-
H9	>spacer65	ATCATCGACGGCTGTGGCACGTCCGTCGGCGACTC	35	-	-	-	-	-
H9	>spacer66	TACCGTCAGCGAAACCCGAACCGTCGAACGACTC	34	-	-	-	-	-
H9	>spacer67	TACCGTCAGCGAAACCCGAACCGTCGAACGACTC	34	-	-	-	-	-
H9	>spacer68	GGGCGCGCTCGATGAAGAACCCAGCGCACAGGTGCTC	37	-	-	-	-	-
H9	>spacer69	CATATCGTCGCTGTTCGACTGCGCGGCGTTATCCGC	36	-	-	-	-	-
H9	>spacer70	AGCGTTCGACAACGCGCAGTTCGTCGCGCAGGCGGG	36	-	-	-	-	-
H9	>spacer71	GCTTGTGACTTCCCAGAAATCGCGGTCGTCGCGGTC	36	-	-	-	-	-
H9	>spacer72	ATGAGCCAGACCTCTACCGACCAACTGAGCGGCGC	35	-	-	-	-	-
H9	>spacer73	ACCGTCGGGTTGGATTTGCCGTTCCGTGATGTC	33	-	-	-	-	-
H9	>spacer74	GCAGTGATGCAAGAGCCAGAGCACATACTCGCGTG	35	-	-	-	-	-
H9	>spacer75	AGACCAACCCACTGACGAGATCGGCAACCCGGCA	34	-	-	-	-	-
H9	>spacer76	GCCCGACGTGCTTCGATAATCCGATTGATGAGTG	34	-	-	-	-	-
H9	>spacer77	GAGGTCGTCGGCCACGTCCGGCGCGAGGACGAGTTC	36	-	-	-	-	-
H9	>spacer78	TGGTTGCGTGGCGCAATGCACCCTGCGGCGTCGAA	35	-	-	-	-	-
H9	>spacer79	TATGAGATTTCAACCGTGGCCTCGTCGGCCGTGAC	35	-	-	-	-	-
H9	>spacer80	TCCTCGCTTTGCTGGTCGGTTCCGAAGTCGGTGA	34	-	-	-	-	-
H10	>spacer1	GGAATGTCGTAGGTTGACTACCGTCGTCGTTGCTT	35	-	-	-	-	-
H10	>spacer2	CGTCGAAGGGCTTCGACTCACGGTTAGAGTCACAA	35	-	-	-	-	-
H10	>spacer3	ATCCGGCCACTCGACAGCATACACTACCGTAACCATA	37	-	-	-	-	-
H10	>spacer4	CTAACCGACAAGGCTCTCACCCGCTCCACTGAAATC	36	-	-	-	-	-
H10	>spacer5	ACGGAACTTGGCAGGGAGCTGACGAACCCTATCTTTGG	38	-	-	-	-	-
H10	>spacer6	GCGCGAGCGATCACTACGGCTGCGCGGACGGCTACGG	37	-	-	-	-	-
H10	>spacer7	TGATTCGTTGTCAGCGTCAAATAGCTTCGGCCGGT	35	Methylococcus sp. EFPC2	CP070491.1	CAACGGAATTACATTGCCGGCGGATATATCGGCGT	17/35	100
H10	>spacer8	GATTCGCTCGCCGACCTGATGGATCTTGACGGCGA	35	-	-	-	-	-
H10	>spacer9	GGGCGACCAGTATATCGTCCCGGTTCAGTCAAACGA	36	-	-	-	-	-
H10	>spacer10	TGATAGCTCTTGCCGTACTGACAGTACGTCACGCTC	36	-	-	-	-	-
H10	>spacer11	GAGCTGTACCCATCCAAAGCCGAGCGCTCGGAGCGC	36	-	-	-	-	-
H10	>spacer12	GCACTCGACGTGCGCGACGCCGGGAAGGGCGCAAAGT	37	-	-	-	-	-
H10	>spacer13	GCCTGAGCAAGCCGGCGGCGACGAGCGGTGCGATC	35	-	-	-	-	-
H10	>spacer14	CCCCCTCAGCTCCACCGAGGACGGCGATCGAGTTCCC	37	-	-	-	-	-
H10	>spacer15	CGCGTCCACATCTACAACGAAGAACCGGACCCGAACA	37	-	-	-	-	-
H10	>spacer16	GCGCGTGCGTGTCGGCGAGGAGCAGTGCTGGATA	34	-	-	-	-	-
H10	>spacer17	GCGCGTGCGTGTCGGCGAGGAGCAGTGCTGGATA	34	-	-	-	-	-
H10	>spacer18	GAGGTGGGGCTGGGAGACGCCCTCGCTGGCGAGGTGC	37	-	-	-	-	-
H10	>spacer19	GACGGCGCGTTCGGGGGCGAACTCGACGCCGAGCAG	36	-	-	-	-	-
H10	>spacer20	CCGCGCGCCTCGAAGGACTACGACGAAGTGCAGGTC	36	-	-	-	-	-
H10	>spacer21	CGCGGCGACCGGATCGAGCGCGTGGGCGGCGCGCA	35	-	-	-	-	-
H10	>spacer22	GACGTTGAAGAGCCGGGAGAAACCGAGGAACTCGAAG	37	-	-	-	-	-
H10	>spacer23	GCCACCGGCAAGGGCCGGCGCGGCAAAGCACCGA	34	-	-	-	-	-
H10	>spacer24	GGATCGCTGCGTTTGTCGTCAGGCTGTTCATCACC	35	-	-	-	-	-
H10	>spacer25	AGCACCCGGTCCAAGGCCGGGCCGCCTTCGCCAGCA	36	-	-	-	-	-
H10	>spacer26	CAACAGAGGTAGTACCGGCCAGCACCGCCCTGGAC	35	-	-	-	-	-
H10	>spacer27	GGCGACCTCCAGCAGTACACCGACGCCGACGGCGAC	36	-	-	-	-	-
H10	>spacer28	AAAGTCGTCGTCAGCGGCGACCGGAAACCCGAGTT	35	-	-	-	-	-
H10	>spacer29	GACGCCAACTCCGGCAACCCGGAGGAGACCAACGCG	36	-	-	-	-	-
H10	>spacer30	GACGCCAACTCCGGCAACCCGGAGGAGACCAACGCG	36	-	-	-	-	-
H10	>spacer31	GAGCGCGTCGACGCGCTCTTCGAGGCTGGAACAGC	35	-	-	-	-	-
H10	>spacer32	AGATTGTTGAATCTCGTGACACTTTTCTTTTTAAGC	36	-	-	-	-	-
H10	>spacer33	TCCGCCCGATCGATCAATTATCCGCCGAGCAACGCCG	37	-	-	-	-	-
H10	>spacer34	GCACGCTGGATACGGCTGGCGGCGAAACGAAGGGA	35	-	-	-	-	-
H10	>spacer35	ATCATCGATGGCGATCCGGACGATCCAAACGCCGATT	37	-	-	-	-	-
H10	>spacer36	AATGCCCGCGAGGACGACGCGCAACTACTCGGCGA	35	-	-	-	-	-
H10	>spacer37	ATCGTCGCTCATGCGATCGATGGCGTCGTTCACGGCC	37	-	-	-	-	-
H10	>spacer38	GAGTTCGATCCGGATCTCCCCCGCCGTCCGAAACCAC	37	-	-	-	-	-
H10	>spacer39	CGGGGCCGGCCGACGCGGCCTCACAGGCGCTTGGTG	36	-	-	-	-	-
H10	>spacer40	TTGCCCTCGCCGCCCCGACGTTCCACGCACCGGA	34	-	-	-	-	-
H10	>spacer41	GCGCAGCGCGAAGGGTTCGCTGAAACGCTGGAGAAA	36	-	-	-	-	-
H10	>spacer42	GCGGTACTGCTCGGACGTGCCGTGCTGGGAGAGCG	35	-	-	-	-	-
H10	>spacer43	GTCGTCGCGGGGCCGGGCGTCGGCACTGACGAGGAT	36	-	-	-	-	-
H10	>spacer44	ATGAGCGGGCGGAGTGATTGTGCACGCGCACGACC	35	-	-	-	-	-
H10	>spacer45	GTTGGTGAGCGACGTGTCGCTGTAGCTGGGCGA	33	-	-	-	-	-
H10	>spacer46	GTCGTGATCGTGCCCAGGACGCGTCCGGACGATGAG	36	-	-	-	-	-

## Sheet: Supplementary Table S9
Table S9. Number of COG categories identified from assembled Halococcus genomes
Strain ID	Letter	Count	Description
H4	J	164	Translation, ribosomal structure and biogenesis
H4	K	265	Transcription
H4	L	247	Replication, recombination and repair
H4	B	1	Chromatin structure and dynamics
H4	D	15	Cell cycle control, cell division, chromosome partitioning
H4	V	60	Defense mechanisms
H4	T	59	Signal transduction mechanisms
H4	M	108	Cell wall/membrane/envelope biogenesis
H4	N	11	Cell motility
H4	U	16	Intracellular trafficking, secretion, and vesicular transport
H4	O	94	Posttranslational modification, protein turnover, chaperones
H4	C	198	Energy production and conversion
H4	G	109	Carbohydrate transport and metabolism
H4	E	263	Amino acid transport and metabolism
H4	F	73	Nucleotide transport and metabolism
H4	H	123	Coenzyme transport and metabolism
H4	I	84	Lipid transport and metabolism
H4	P	178	Inorganic ion transport and metabolism
H4	Q	56	Secondary metabolites biosynthesis, transport and catabolism
H4	S	623	Function unknown
H4	-	580	No COG assigned
H5	J	166	Translation, ribosomal structure and biogenesis
H5	K	247	Transcription
H5	L	203	Replication, recombination and repair
H5	B	2	Chromatin structure and dynamics
H5	D	14	Cell cycle control, cell division, chromosome partitioning
H5	V	52	Defense mechanisms
H5	T	50	Signal transduction mechanisms
H5	M	106	Cell wall/membrane/envelope biogenesis
H5	N	7	Cell motility
H5	U	16	Intracellular trafficking, secretion, and vesicular transport
H5	O	93	Posttranslational modification, protein turnover, chaperones
H5	C	196	Energy production and conversion
H5	G	109	Carbohydrate transport and metabolism
H5	E	282	Amino acid transport and metabolism
H5	F	74	Nucleotide transport and metabolism
H5	H	124	Coenzyme transport and metabolism
H5	I	91	Lipid transport and metabolism
H5	P	186	Inorganic ion transport and metabolism
H5	Q	62	Secondary metabolites biosynthesis, transport and catabolism
H5	S	596	Function unknown
H5	-	548	No COG assigned
H6	J	162	Translation, ribosomal structure and biogenesis
H6	K	220	Transcription
H6	L	272	Replication, recombination and repair
H6	B	1	Chromatin structure and dynamics
H6	D	14	Cell cycle control, cell division, chromosome partitioning
H6	V	50	Defense mechanisms
H6	T	56	Signal transduction mechanisms
H6	M	107	Cell wall/membrane/envelope biogenesis
H6	N	7	Cell motility
H6	U	19	Intracellular trafficking, secretion, and vesicular transport
H6	O	93	Posttranslational modification, protein turnover, chaperones
H6	C	178	Energy production and conversion
H6	G	96	Carbohydrate transport and metabolism
H6	E	257	Amino acid transport and metabolism
H6	F	82	Nucleotide transport and metabolism
H6	H	117	Coenzyme transport and metabolism
H6	I	129	Lipid transport and metabolism
H6	P	172	Inorganic ion transport and metabolism
H6	Q	57	Secondary metabolites biosynthesis, transport and catabolism
H6	S	592	Function unknown
H6	-	485	No COG assigned
H7	J	168	Translation, ribosomal structure and biogenesis
H7	K	267	Transcription
H7	L	209	Replication, recombination and repair
H7	B	1	Chromatin structure and dynamics
H7	D	18	Cell cycle control, cell division, chromosome partitioning
H7	V	33	Defense mechanisms
H7	T	60	Signal transduction mechanisms
H7	M	139	Cell wall/membrane/envelope biogenesis
H7	N	6	Cell motility
H7	U	16	Intracellular trafficking, secretion, and vesicular transport
H7	O	97	Posttranslational modification, protein turnover, chaperones
H7	C	216	Energy production and conversion
H7	G	158	Carbohydrate transport and metabolism
H7	E	283	Amino acid transport and metabolism
H7	F	72	Nucleotide transport and metabolism
H7	H	121	Coenzyme transport and metabolism
H7	I	130	Lipid transport and metabolism
H7	P	229	Inorganic ion transport and metabolism
H7	Q	62	Secondary metabolites biosynthesis, transport and catabolism
H7	S	651	Function unknown
H7	-	547	No COG assigned
H9	J	161	Translation, ribosomal structure and biogenesis
H9	K	262	Transcription
H9	L	292	Replication, recombination and repair
H9	B	1	Chromatin structure and dynamics
H9	D	19	Cell cycle control, cell division, chromosome partitioning
H9	V	42	Defense mechanisms
H9	T	43	Signal transduction mechanisms
H9	M	120	Cell wall/membrane/envelope biogenesis
H9	N	8	Cell motility
H9	U	19	Intracellular trafficking, secretion, and vesicular transport
H9	O	83	Posttranslational modification, protein turnover, chaperones
H9	C	185	Energy production and conversion
H9	G	95	Carbohydrate transport and metabolism
H9	E	264	Amino acid transport and metabolism
H9	F	65	Nucleotide transport and metabolism
H9	H	130	Coenzyme transport and metabolism
H9	I	161	Lipid transport and metabolism
H9	P	201	Inorganic ion transport and metabolism
H9	Q	65	Secondary metabolites biosynthesis, transport and catabolism
H9	S	629	Function unknown
H9	-	579	No COG assigned
H10	J	160	Translation, ribosomal structure and biogenesis
H10	K	257	Transcription
H10	L	318	Replication, recombination and repair
H10	B	1	Chromatin structure and dynamics
H10	D	15	Cell cycle control, cell division, chromosome partitioning
H10	V	65	Defense mechanisms
H10	T	50	Signal transduction mechanisms
H10	M	144	Cell wall/membrane/envelope biogenesis
H10	N	8	Cell motility
H10	U	17	Intracellular trafficking, secretion, and vesicular transport
H10	O	94	Posttranslational modification, protein turnover, chaperones
H10	C	212	Energy production and conversion
H10	G	135	Carbohydrate transport and metabolism
H10	E	313	Amino acid transport and metabolism
H10	F	74	Nucleotide transport and metabolism
H10	H	133	Coenzyme transport and metabolism
H10	I	100	Lipid transport and metabolism
H10	P	167	Inorganic ion transport and metabolism
H10	Q	64	Secondary metabolites biosynthesis, transport and catabolism
H10	S	626	Function unknown
H10	-	587	No COG assigned
H11	J	165	Translation, ribosomal structure and biogenesis
H11	K	265	Transcription
H11	L	356	Replication, recombination and repair
H11	B	1	Chromatin structure and dynamics
H11	D	16	Cell cycle control, cell division, chromosome partitioning
H11	V	40	Defense mechanisms
H11	T	62	Signal transduction mechanisms
H11	M	112	Cell wall/membrane/envelope biogenesis
H11	N	5	Cell motility
H11	U	18	Intracellular trafficking, secretion, and vesicular transport
H11	O	106	Posttranslational modification, protein turnover, chaperones
H11	C	228	Energy production and conversion
H11	G	123	Carbohydrate transport and metabolism
H11	E	309	Amino acid transport and metabolism
H11	F	83	Nucleotide transport and metabolism
H11	H	133	Coenzyme transport and metabolism
H11	I	103	Lipid transport and metabolism
H11	P	212	Inorganic ion transport and metabolism
H11	Q	68	Secondary metabolites biosynthesis, transport and catabolism
H11	S	683	Function unknown
H11	-	711	No COG assigned

## Sheet: Supplementary Table S10
Table S10. List of defense system genes predicted using PADLOC
strain	seq_id	start	end	strand	type	feat_id	source	score	name	hmm_accession	hmm_name	target_coverage	hmm_coverage	alt
H4	h4_1	402658	404748	+	DMS_other	feat_1	padloc	5.8e-28	BrxHI	PDLC02503	BrxHI_00004	0.524	0.5	PDLC02503, BrxHI_00004, 5.8e-28, 0.524, 0.5 | PDLC02503, BrxHI_00004, 5.8e-28, 0.524, 0.5 | PDLC03960, Shango__SngC, 9.9e-19, 0.329, 0.307 | PDLC02870, DpdF_00016, 1.1e-14, 0.146, 0.189 | PDLC02861, DpdF_00007, 2.7e-10, 0.132, 0.149
H4	h4_1	405229	405645	+	DMS_other	feat_2	padloc	4.5e-12	HEase	PDLC03700	HEase_00029	0.755	0.713	PDLC03700, HEase_00029, 4.5e-12, 0.755, 0.713
H4	h4_1	1924059	1924322	-	cas_type_I-B1	feat_3	padloc	1.9e-26	Cas2b	PDLC01749	Cas2b_WP_014295803.1	0.955	0.977	PDLC01749, Cas2b_WP_014295803.1, 1.9e-26, 0.955, 0.977 | PDLC01750, Cas2b_WP_096389957.1, 3.7e-23, 0.943, 0.965 | PDLC02076, Cas2b_WP_066217071.1, 6.3e-22, 0.955, 0.977 | PDLC02077, Cas2b_WP_028460064.1, 2.1e-06, 0.875, 0.833 | PDLC02078, Cas2b_WP_038071942.1, 2.2e-06, 0.739, 0.702
H4	h4_1	1924325	1925317	-	cas_type_I-B1	feat_4	padloc	1e-132	Cas1b	PDLC01742	Cas1b_WP_142933338.1	0.994	0.997	PDLC01742, Cas1b_WP_142933338.1, 1e-132, 0.994, 0.997 | PDLC02065, Cas1b_WP_013704840.1, 1.9e-121, 0.994, 0.997 | PDLC02067, Cas1b_WP_188882336.1, 3.1e-45, 0.94, 0.595 | PDLC02066, Cas1b_WP_035727688.1, 1e-26, 0.912, 0.947
H4	h4_1	1925317	1925862	-	cas_type_I-B1	feat_5	padloc	4.2e-53	Cas4b	PDLC01771	Cas4b_WP_019267510.1	0.874	0.969	PDLC01771, Cas4b_WP_019267510.1, 4.2e-53, 0.874, 0.969 | PDLC02086, Cas4b_WP_077327524.1, 1.5e-39, 0.874, 0.988 | PDLC01772, Cas4b_WP_113688895.1, 2e-25, 0.885, 0.976 | PDLC02087, Cas4b_WP_154810420.1, 0.023, 0.423, 0.423
H4	h4_1	1925880	1928477	-	cas_type_I-B1	feat_6	padloc	1.3e-252	Cas3b	PDLC01759	Cas3b_WP_184405015.1	0.986	0.996	PDLC01759, Cas3b_WP_184405015.1, 1.3e-252, 0.986, 0.996 | PDLC02082, Cas3b_WP_162272993.1, 2.4e-127, 0.965, 0.978 | PDLC01763, Cas3b_WP_065294164.1, 1.1e-71, 0.901, 0.875 | PDLC01761, Cas3b_WP_008086256.1, 8.6e-47, 0.882, 0.894 | PDLC01764, Cas3b_WP_048085590.1, 5.1e-41, 0.51, 0.463
H4	h4_1	1928477	1929274	-	cas_type_I-B1	feat_7	padloc	2.7e-76	Cas5b	PDLC00951	cas_Cas5h	0.921	0.996	PDLC00951, cas_Cas5h, 2.7e-76, 0.921, 0.996 | PDLC02096, Cas5b_WP_048038568.1, 6.4e-36, 0.891, 0.951 | PDLC02097, Cas5b_WP_147923379.1, 4.8e-18, 0.673, 0.701 | PDLC01198, C19_cas5_2, 0.026, 0.105, 0.11
H4	h4_1	1929277	1930380	-	cas_type_I-B1	feat_8	padloc	3e-123	Cas7b	PDLC00963	cas_Csh2	0.834	0.997	PDLC00963, cas_Csh2, 3e-123, 0.834, 0.997 | PDLC01303, cd09690, 2.5e-106, 0.834, 0.996 | PDLC01614, pfam05107, 5.3e-45, 0.758, 0.992 | PDLC00964, cas_CT1132, 1.7e-35, 0.633, 0.802
H4	h4_1	1930377	1932479	-	cas_type_I-B1	feat_9	padloc	7.6e-84	Cas8b	PDLC00969	cas_Csh1	0.611	0.997	PDLC00969, cas_Csh1, 7.6e-84, 0.611, 0.997 | PDLC01304, cd09691, 1.2e-68, 0.611, 0.997 | PDLC01623, pfam09484, 1.1e-12, 0.312, 0.32 | PDLC01343, cd09730, 1.9e-06, 0.174, 0.204
H4	h4_1	1932466	1933257	-	cas_type_I-B1	feat_10	padloc	1.5e-132	Cas6b	PDLC01785	Cas6b_WP_092935998.1	0.936	0.957	PDLC01785, Cas6b_WP_092935998.1, 1.5e-132, 0.936, 0.957 | PDLC01791, Cas6b_WP_069593058.1, 1.5e-20, 0.917, 0.944 | PDLC01782, Cas6b_WP_066632526.1, 8.9e-11, 0.89, 0.915 | PDLC01784, Cas6b_WP_072896889.1, 3.9e-07, 0.402, 0.426 | PDLC01786, Cas6b_WP_028479912.1, 0.00093, 0.273, 0.307
H4	h4_1	2259229	2260296	+	SoFic	feat_11	padloc	3.6e-96	SoFic	PDLC03963	SoFic__SoFic	0.938	0.903	PDLC03963, SoFic__SoFic, 3.6e-96, 0.938, 0.903
H4	h4_1	2471742	2473064	-	PDC-S27	feat_12	padloc	7.3e-50	PDC-S27	PDLC04984	PDC-S27_WP_184132443.1	0.846	0.816	PDLC04984, PDC-S27_WP_184132443.1, 7.3e-50, 0.846, 0.816 | PDLC04985, PDC-S27_WP_062081222.1, 5.3e-26, 0.848, 0.806
H4	h4_1	2514415	2514933	-	PDC-S70	feat_13	padloc	7.8e-10	PDC-S70	PDLC05071	PDC-S70_WP_028295898.1	0.595	0.596	PDLC05071, PDC-S70_WP_028295898.1, 7.8e-10, 0.595, 0.596 | PDLC05073, PDC-S70_WP_201568547.1, 9.1e-09, 0.595, 0.599 | PDLC05068, PDC-S70_WP_231943083.1, 1.8e-07, 0.601, 0.784 | PDLC05070, PDC-S70_WP_098062946.1, 0.001, 0.59, 0.59
H4	h4_1	2672992	2673531	+	PDC-S70	feat_14	padloc	3.3e-13	PDC-S70	PDLC05071	PDC-S70_WP_028295898.1	0.956	0.975	PDLC05071, PDC-S70_WP_028295898.1, 3.3e-13, 0.956, 0.975 | PDLC05070, PDC-S70_WP_098062946.1, 1.6e-10, 0.944, 0.963 | PDLC05073, PDC-S70_WP_201568547.1, 2.2e-10, 0.956, 0.981 | PDLC05074, PDC-S70_WP_210224262.1, 2.6e-05, 0.2, 0.283 | PDLC05068, PDC-S70_WP_231943083.1, 0.00018, 0.733, 0.96
H4	h4_1	2820389	2820820	-	PDC-S70	feat_15	padloc	7.5e-11	PDC-S70	PDLC05070	PDC-S70_WP_098062946.1	0.576	0.503	PDLC05070, PDC-S70_WP_098062946.1, 7.5e-11, 0.576, 0.503 | PDLC05071, PDC-S70_WP_028295898.1, 1.9e-09, 0.556, 0.484 | PDLC05073, PDC-S70_WP_201568547.1, 4.7e-06, 0.576, 0.506 | PDLC05074, PDC-S70_WP_210224262.1, 0.00023, 0.521, 0.583
H4	h4_1	2896194	2897891	-	DMS_other	feat_16	padloc	1e-21	mad8	PDLC04140	mads_8	0.581	0.885	PDLC04140, mads_8, 1e-21, 0.581, 0.885 | PDLC02684, DndH_00006, 0.0012, 0.251, 0.08 | PDLC02685, DndH_00007, 0.053, 0.451, 0.158
H4	h4_1	2899910	2902618	-	DMS_other	feat_17	padloc	3.1e-17	mad3	PDLC04135	mads_3	0.364	0.765	PDLC04135, mads_3, 3.1e-17, 0.364, 0.765 | PDLC02723, PbeC_00015, 3.1e-06, 0.25, 0.367 | PDLC02756, PbeC_00048, 4.7e-06, 0.447, 0.638 | PDLC02726, PbeC_00018, 4.8e-06, 0.208, 0.275 | PDLC02747, PbeC_00039, 3.1e-05, 0.313, 0.449
H4	h4_2	67510	68016	-	PDC-S70	feat_18	padloc	3.2e-19	PDC-S70	PDLC05071	PDC-S70_WP_028295898.1	0.763	0.783	PDLC05071, PDC-S70_WP_028295898.1, 3.2e-19, 0.763, 0.783 | PDLC05073, PDC-S70_WP_201568547.1, 1.7e-14, 0.746, 0.765 | PDLC05068, PDC-S70_WP_231943083.1, 2.2e-14, 0.716, 0.952 | PDLC05074, PDC-S70_WP_210224262.1, 4.4e-09, 0.325, 0.457 | PDLC05069, PDC-S70_WP_228037544.1, 2.2e-08, 0.793, 0.814
H4	h4_4	131467	132297	+	AbiE	feat_19	padloc	2.1e-94	AbiEi	PDLC02267	AbiEi_WP_082871982.1	0.939	0.984	PDLC02267, AbiEi_WP_082871982.1, 2.1e-94, 0.939, 0.984 | PDLC02276, AbiEi_WP_069691454.1, 5.9e-47, 0.773, 0.781 | PDLC02271, AbiEi_WP_035488911.1, 1.6e-39, 0.899, 0.951 | PDLC02269, AbiEi_WP_101304315.1, 1.4e-21, 0.682, 0.709 | PDLC02287, AbiEi_WP_009249990.1, 2.8e-21, 0.596, 0.617
H4	h4_4	132562	133104	+	AbiE	feat_20	padloc	1.9e-50	AbiEii	PDLC02304	AbiEii_WP_034042188.1	0.961	0.65	PDLC02304, AbiEii_WP_034042188.1, 1.9e-50, 0.961, 0.65 | PDLC02317, AbiEii_WP_096360271.1, 1.3e-19, 0.934, 0.444 | PDLC02288, AbiEii_WP_110023304.1, 1.1e-16, 0.928, 0.571 | PDLC02323, AbiEii_WP_077075795.1, 2.8e-14, 0.724, 0.508 | PDLC02305, AbiEii_WP_096461967.1, 3.8e-10, 0.464, 0.281
H4	h4_5	21250	22080	+	AbiE	feat_21	padloc	2.1e-94	AbiEi	PDLC02267	AbiEi_WP_082871982.1	0.939	0.984	PDLC02267, AbiEi_WP_082871982.1, 2.1e-94, 0.939, 0.984 | PDLC02276, AbiEi_WP_069691454.1, 5.9e-47, 0.773, 0.781 | PDLC02271, AbiEi_WP_035488911.1, 1.6e-39, 0.899, 0.951 | PDLC02269, AbiEi_WP_101304315.1, 1.4e-21, 0.682, 0.709 | PDLC02287, AbiEi_WP_009249990.1, 2.8e-21, 0.596, 0.617
H4	h4_5	22086	22886	+	AbiE	feat_22	padloc	4.5e-91	AbiEii	PDLC02304	AbiEii_WP_034042188.1	0.978	0.981	PDLC02304, AbiEii_WP_034042188.1, 4.5e-91, 0.978, 0.981 | PDLC02317, AbiEii_WP_096360271.1, 4.6e-38, 0.966, 0.679 | PDLC02323, AbiEii_WP_077075795.1, 1.7e-31, 0.97, 0.988 | PDLC02288, AbiEii_WP_110023304.1, 2.5e-26, 0.955, 0.867 | PDLC02294, AbiEii_WP_099148274.1, 1e-20, 0.734, 0.723
H5	h5_1	211469	212248	-	PDC-M24	feat_1	padloc	6e-34	PDC-M24B	PDLC04539	PDC-M24B_WP_172176026.1	0.881	0.906	PDLC04539, PDC-M24B_WP_172176026.1, 6e-34, 0.881, 0.906 | PDLC04540, PDC-M24B_WP_194058944.1, 1.1e-24, 0.965, 0.984
H5	h5_1	212245	212664	-	PDC-M24	feat_2	padloc	5.1e-16	PDC-M24A	PDLC04538	PDC-M24A_WP_014405001.1	0.907	0.932	PDLC04538, PDC-M24A_WP_014405001.1, 5.1e-16, 0.907, 0.932 | PDLC04533, PDC-M24A_WP_166281731.1, 1.5e-10, 0.779, 0.762 | PDLC04536, PDC-M24A_WP_215689254.1, 2.1e-10, 0.379, 0.358
H5	h5_1	281072	281611	+	PDC-S70	feat_3	padloc	3.2e-13	PDC-S70	PDLC05071	PDC-S70_WP_028295898.1	0.956	0.975	PDLC05071, PDC-S70_WP_028295898.1, 3.2e-13, 0.956, 0.975 | PDLC05070, PDC-S70_WP_098062946.1, 1.9e-10, 0.944, 0.963 | PDLC05073, PDC-S70_WP_201568547.1, 1.2e-09, 0.956, 0.981 | PDLC05074, PDC-S70_WP_210224262.1, 2.7e-05, 0.194, 0.276 | PDLC05068, PDC-S70_WP_231943083.1, 1e-04, 0.733, 0.96
H5	h5_1	499627	502350	+	DMS_other	feat_4	padloc	4.7e-14	mad3	PDLC04135	mads_3	0.305	0.698	PDLC04135, mads_3, 4.7e-14, 0.305, 0.698 | PDLC02663, DndD_00001, 1.8e-07, 0.262, 0.351 | PDLC02747, PbeC_00039, 3e-06, 0.294, 0.416 | PDLC02741, PbeC_00033, 2.6e-05, 0.067, 0.101 | PDLC02714, PbeC_00006, 7.7e-05, 0.097, 0.154
H5	h5_1	504259	505920	+	DMS_other	feat_5	padloc	1.1e-29	mad8	PDLC04140	mads_8	0.59	0.889	PDLC04140, mads_8, 1.1e-29, 0.59, 0.889 | PDLC02684, DndH_00006, 1.6e-05, 0.236, 0.072 | PDLC02685, DndH_00007, 4.3e-05, 0.206, 0.067
H5	h5_1	1000977	1003034	+	DMS_other	feat_6	padloc	9.4e-29	BrxHI	PDLC02503	BrxHI_00004	0.516	0.5	PDLC02503, BrxHI_00004, 9.4e-29, 0.516, 0.5 | PDLC02503, BrxHI_00004, 9.4e-29, 0.516, 0.5 | PDLC03960, Shango__SngC, 3.7e-19, 0.318, 0.307 | PDLC02870, DpdF_00016, 1e-14, 0.149, 0.189 | PDLC02501, BrxHI_00002, 9.7e-12, 0.475, 0.346 | PDLC02501, BrxHI_00002, 9.7e-12, 0.475, 0.346
H5	h5_1	1003515	1003934	+	DMS_other	feat_7	padloc	4.7e-14	HEase	PDLC03700	HEase_00029	0.864	0.833	PDLC03700, HEase_00029, 4.7e-14, 0.864, 0.833
H5	h5_1	1743370	1744806	+	PDC-S58	feat_8	padloc	4.8e-74	PDC-S58	PDLC05048	PDC-S58_WP_202223243.1	0.952	0.95	PDLC05048, PDC-S58_WP_202223243.1, 4.8e-74, 0.952, 0.95 | PDLC05046, PDC-S58_WP_003472949.1, 9.2e-50, 0.96, 0.958 | PDLC05047, PDC-S58_WP_208232752.1, 4.7e-22, 0.948, 0.961 | PDLC05045, PDC-S58_WP_167736665.1, 7.1e-18, 0.616, 0.642
H5	h5_1	2440629	2441135	-	PDC-S70	feat_9	padloc	3.1e-19	PDC-S70	PDLC05071	PDC-S70_WP_028295898.1	0.763	0.783	PDLC05071, PDC-S70_WP_028295898.1, 3.1e-19, 0.763, 0.783 | PDLC05073, PDC-S70_WP_201568547.1, 1.6e-14, 0.746, 0.765 | PDLC05068, PDC-S70_WP_231943083.1, 2.1e-14, 0.716, 0.952 | PDLC05074, PDC-S70_WP_210224262.1, 4.3e-09, 0.325, 0.457 | PDLC05069, PDC-S70_WP_228037544.1, 2.2e-08, 0.793, 0.814
H5	h5_1	2717366	2717626	-	cas_type_I-B1	feat_10	padloc	2e-44	Cas2b	PDLC01750	Cas2b_WP_096389957.1	0.977	0.988	PDLC01750, Cas2b_WP_096389957.1, 2e-44, 0.977, 0.988 | PDLC01749, Cas2b_WP_014295803.1, 5.7e-21, 0.966, 0.977 | PDLC02076, Cas2b_WP_066217071.1, 2.4e-17, 0.954, 0.966 | PDLC02077, Cas2b_WP_028460064.1, 8e-08, 0.874, 0.823 | PDLC02078, Cas2b_WP_038071942.1, 6.5e-05, 0.701, 0.66
H5	h5_1	2717628	2718623	-	cas_type_I-B1	feat_11	padloc	4.6e-123	Cas1b	PDLC01742	Cas1b_WP_142933338.1	0.988	0.994	PDLC01742, Cas1b_WP_142933338.1, 4.6e-123, 0.988, 0.994 | PDLC02065, Cas1b_WP_013704840.1, 1.7e-109, 0.985, 0.991 | PDLC02067, Cas1b_WP_188882336.1, 1.6e-42, 0.937, 0.595 | PDLC02066, Cas1b_WP_035727688.1, 6.1e-23, 0.901, 0.938
H5	h5_1	2718626	2719210	-	cas_type_I-B1	feat_12	padloc	3.3e-53	Cas4b	PDLC01771	Cas4b_WP_019267510.1	0.81	0.963	PDLC01771, Cas4b_WP_019267510.1, 3.3e-53, 0.81, 0.963 | PDLC02086, Cas4b_WP_077327524.1, 1.4e-41, 0.81, 0.981 | PDLC01772, Cas4b_WP_113688895.1, 1.5e-26, 0.805, 0.951 | PDLC02087, Cas4b_WP_154810420.1, 2.1e-05, 0.395, 0.423
H5	h5_1	2719214	2722012	-	cas_type_I-B1	feat_13	padloc	1.1e-196	Cas3b	PDLC01759	Cas3b_WP_184405015.1	0.981	0.99	PDLC01759, Cas3b_WP_184405015.1, 1.1e-196, 0.981, 0.99 | PDLC02082, Cas3b_WP_162272993.1, 1.2e-71, 0.566, 0.619 | PDLC01763, Cas3b_WP_065294164.1, 4.2e-36, 0.514, 0.549 | PDLC01758, Cas3b_WP_152020024.1, 1.5e-20, 0.222, 0.237 | PDLC01764, Cas3b_WP_048085590.1, 7.8e-19, 0.232, 0.233
H5	h5_1	2722068	2722913	-	cas_type_I-B1	feat_14	padloc	1.6e-49	Cas5b	PDLC00951	cas_Cas5h	0.879	0.992	PDLC00951, cas_Cas5h, 1.6e-49, 0.879, 0.992 | PDLC02096, Cas5b_WP_048038568.1, 4.4e-31, 0.848, 0.951 | PDLC02097, Cas5b_WP_147923379.1, 6.4e-20, 0.645, 0.705 | PDLC01301, cd09688, 0.002, 0.135, 0.226 | PDLC02095, Cas5b_WP_000371344.1, 0.0071, 0.142, 0.201
H5	h5_1	2722900	2723985	-	cas_type_I-B1	feat_15	padloc	6.6e-87	Cas7b	PDLC00963	cas_Csh2	0.829	0.993	PDLC00963, cas_Csh2, 6.6e-87, 0.829, 0.993 | PDLC01303, cd09690, 3.8e-79, 0.829, 0.992 | PDLC01614, pfam05107, 2e-43, 0.749, 0.984 | PDLC00964, cas_CT1132, 1.1e-35, 0.666, 0.854
H5	h5_1	2724015	2726258	-	cas_type_I-B1	feat_16	padloc	8.7e-20	Cas8b	PDLC00969	cas_Csh1	0.306	0.489	PDLC00969, cas_Csh1, 8.7e-20, 0.306, 0.489 | PDLC01304, cd09691, 1.3e-14, 0.598, 0.994 | PDLC01623, pfam09484, 1.9e-08, 0.305, 0.309 | PDLC01343, cd09730, 0.00011, 0.143, 0.183 | PDLC01285, cd09672, 0.086, 0.297, 0.323
H5	h5_1	2726258	2727106	-	cas_type_I-B1	feat_17	padloc	6e-135	Cas6b	PDLC01785	Cas6b_WP_092935998.1	0.898	0.984	PDLC01785, Cas6b_WP_092935998.1, 6e-135, 0.898, 0.984 | PDLC01791, Cas6b_WP_069593058.1, 2.2e-21, 0.89, 0.987 | PDLC01782, Cas6b_WP_066632526.1, 3.7e-10, 0.83, 0.915 | PDLC01784, Cas6b_WP_072896889.1, 7.5e-08, 0.378, 0.43 | PDLC01786, Cas6b_WP_028479912.1, 0.0024, 0.254, 0.307
H5	h5_1	3067159	3068226	+	SoFic	feat_18	padloc	1e-96	SoFic	PDLC03963	SoFic__SoFic	0.938	0.903	PDLC03963, SoFic__SoFic, 1e-96, 0.938, 0.903
H5	h5_2	156825	159902	-	DMS_other	feat_19	padloc	5.6e-45	SngC	PDLC03960	Shango__SngC	0.4	0.49	PDLC03960, Shango__SngC, 5.6e-45, 0.4, 0.49 | PDLC02503, BrxHI_00004, 3.8e-42, 0.387, 0.458 | PDLC02503, BrxHI_00004, 3.8e-42, 0.387, 0.458 | PDLC02501, BrxHI_00002, 5.5e-13, 0.189, 0.208 | PDLC02501, BrxHI_00002, 5.5e-13, 0.189, 0.208
H5	h5_2	161352	162848	-	DMS_other	feat_20	padloc	9.1e-60	PbeA	PDLC02707	PbeA_00005	0.808	0.583	PDLC02707, PbeA_00005, 9.1e-60, 0.808, 0.583 | PDLC02704, PbeA_00002, 4e-45, 0.842, 0.629 | PDLC02705, PbeA_00003, 5.5e-18, 0.521, 0.373 | PDLC02706, PbeA_00004, 1.1e-17, 0.192, 0.13 | PDLC02703, PbeA_00001, 7.9e-09, 0.503, 0.423
H6	h6_1	234523	237231	+	DMS_other	feat_1	padloc	3.5e-16	mad3	PDLC04135	mads_3	0.354	0.746	PDLC04135, mads_3, 3.5e-16, 0.354, 0.746 | PDLC02723, PbeC_00015, 2.9e-06, 0.241, 0.353 | PDLC02747, PbeC_00039, 2.9e-05, 0.308, 0.441 | PDLC02756, PbeC_00048, 4.7e-05, 0.447, 0.638 | PDLC02726, PbeC_00018, 0.00012, 0.193, 0.256
H6	h6_1	239232	240926	+	DMS_other	feat_2	padloc	3e-22	mad8	PDLC04140	mads_8	0.589	0.898	PDLC04140, mads_8, 3e-22, 0.589, 0.898 | PDLC02684, DndH_00006, 8e-04, 0.253, 0.081 | PDLC02685, DndH_00007, 0.28, 0.235, 0.076
H6	h6_1	241394	241912	-	PDC-S70	feat_3	padloc	4.3e-32	PDC-S70	PDLC05071	PDC-S70_WP_028295898.1	0.965	0.975	PDLC05071, PDC-S70_WP_028295898.1, 4.3e-32, 0.965, 0.975 | PDLC05073, PDC-S70_WP_201568547.1, 5.7e-28, 0.971, 0.988 | PDLC05070, PDC-S70_WP_098062946.1, 1.5e-26, 0.948, 0.957 | PDLC05068, PDC-S70_WP_231943083.1, 4.9e-19, 0.746, 0.976 | PDLC05074, PDC-S70_WP_210224262.1, 1.1e-12, 0.532, 0.724
H6	h6_1	1153570	1153833	-	cas_type_I-B1	feat_4	padloc	4.1e-25	Cas2b	PDLC01749	Cas2b_WP_014295803.1	0.955	0.977	PDLC01749, Cas2b_WP_014295803.1, 4.1e-25, 0.955, 0.977 | PDLC01750, Cas2b_WP_096389957.1, 3.1e-23, 0.943, 0.965 | PDLC02076, Cas2b_WP_066217071.1, 2e-20, 0.955, 0.977 | PDLC02077, Cas2b_WP_028460064.1, 9.3e-06, 0.875, 0.833 | PDLC02078, Cas2b_WP_038071942.1, 4.2e-05, 0.739, 0.702
H6	h6_1	1153836	1154828	-	cas_type_I-B1	feat_5	padloc	1.9e-132	Cas1b	PDLC01742	Cas1b_WP_142933338.1	0.994	0.997	PDLC01742, Cas1b_WP_142933338.1, 1.9e-132, 0.994, 0.997 | PDLC02065, Cas1b_WP_013704840.1, 3.2e-121, 0.994, 0.997 | PDLC02067, Cas1b_WP_188882336.1, 6.1e-45, 0.94, 0.595 | PDLC02066, Cas1b_WP_035727688.1, 1.3e-25, 0.909, 0.944
H6	h6_1	1154828	1155394	-	cas_type_I-B1	feat_6	padloc	2.1e-53	Cas4b	PDLC01771	Cas4b_WP_019267510.1	0.841	0.969	PDLC01771, Cas4b_WP_019267510.1, 2.1e-53, 0.841, 0.969 | PDLC02086, Cas4b_WP_077327524.1, 3.8e-40, 0.841, 0.988 | PDLC01772, Cas4b_WP_113688895.1, 1.2e-25, 0.852, 0.976 | PDLC02087, Cas4b_WP_154810420.1, 0.027, 0.407, 0.423
H6	h6_1	1155391	1157997	-	cas_type_I-B1	feat_7	padloc	1.8e-261	Cas3b	PDLC01759	Cas3b_WP_184405015.1	0.991	0.996	PDLC01759, Cas3b_WP_184405015.1, 1.8e-261, 0.991, 0.996 | PDLC02082, Cas3b_WP_162272993.1, 1.6e-129, 0.974, 0.982 | PDLC01763, Cas3b_WP_065294164.1, 5.3e-71, 0.863, 0.832 | PDLC01761, Cas3b_WP_008086256.1, 1.5e-45, 0.845, 0.847 | PDLC01764, Cas3b_WP_048085590.1, 4.8e-43, 0.812, 0.727
H6	h6_1	1157999	1158802	-	cas_type_I-B1	feat_8	padloc	6.2e-83	Cas5b	PDLC00951	cas_Cas5h	0.914	0.996	PDLC00951, cas_Cas5h, 6.2e-83, 0.914, 0.996 | PDLC02096, Cas5b_WP_048038568.1, 9.3e-36, 0.896, 0.964 | PDLC02097, Cas5b_WP_147923379.1, 7.1e-20, 0.705, 0.745 | PDLC01198, C19_cas5_2, 0.02, 0.104, 0.11
H6	h6_1	1158799	1159890	-	cas_type_I-B1	feat_9	padloc	5.8e-129	Cas7b	PDLC00963	cas_Csh2	0.841	0.997	PDLC00963, cas_Csh2, 5.8e-129, 0.841, 0.997 | PDLC01303, cd09690, 1.4e-111, 0.841, 0.996 | PDLC01614, pfam05107, 2e-46, 0.766, 0.996 | PDLC00964, cas_CT1132, 1.6e-37, 0.701, 0.821
H6	h6_1	1159892	1162027	-	cas_type_I-B1	feat_10	padloc	3.1e-118	Cas8b	PDLC00969	cas_Csh1	0.619	0.997	PDLC00969, cas_Csh1, 3.1e-118, 0.619, 0.997 | PDLC01304, cd09691, 6.8e-85, 0.619, 0.997 | PDLC01623, pfam09484, 3.3e-13, 0.333, 0.331 | PDLC01343, cd09730, 5.8e-08, 0.159, 0.187 | PDLC01285, cd09672, 0.0086, 0.153, 0.193
H6	h6_1	1162014	1162367	-	cas_type_other	feat_11	padloc	1.1e-14	Cas6	PDLC01609	pfam01881	0.822	0.569	PDLC01785, Cas6b_WP_092935998.1, 3.6e-54, 0.864, 0.397 | PDLC01609, pfam01881, 1.1e-14, 0.822, 0.569 | PDLC00956, cas_cas6, 2.1e-12, 0.814, 0.445 | PDLC01265, cd09652, 2.6e-11, 0.814, 0.458 | PDLC01791, Cas6b_WP_069593058.1, 3.1e-08, 0.585, 0.288
H6	h6_1	1162457	1162828	-	cas_type_other	feat_12	padloc	5.2e-12	Cas6	PDLC01451	COG1583	0.847	0.447	PDLC01785, Cas6b_WP_092935998.1, 3.2e-52, 0.935, 0.451 | PDLC01791, Cas6b_WP_069593058.1, 5.1e-12, 0.871, 0.464 | PDLC01451, COG1583, 5.2e-12, 0.847, 0.447 | PDLC00956, cas_cas6, 3.1e-07, 0.524, 0.355 | PDLC01265, cd09652, 1.1e-06, 0.452, 0.324
H6	h6_1	1740199	1742181	+	HEC-06	feat_13	padloc	1.6e-30	HEC-06	PDLC04155	HEC-06_WP_012631435.1	0.711	0.717	PDLC04154, HEC-06_WP_081759119.1, 2e-33, 0.696, 0.701 | PDLC04157, HEC-06_WP_099323492.1, 2.1e-32, 0.393, 0.407 | PDLC04155, HEC-06_WP_012631435.1, 1.6e-30, 0.711, 0.717 | PDLC04156, HEC-06_WP_121069231.1, 2.8e-09, 0.381, 0.407
H6	h6_1	1742394	1744625	-	DMS_other	feat_14	padloc	1.1e-29	SngC	PDLC03960	Shango__SngC	0.532	0.493	PDLC03960, Shango__SngC, 1.1e-29, 0.532, 0.493 | PDLC02503, BrxHI_00004, 4.7e-22, 0.328, 0.352 | PDLC02503, BrxHI_00004, 4.7e-22, 0.328, 0.352 | PDLC02501, BrxHI_00002, 3.4e-09, 0.23, 0.2 | PDLC02501, BrxHI_00002, 3.4e-09, 0.23, 0.2
H6	h6_1	1800295	1801497	-	SoFic	feat_15	padloc	2.2e-102	SoFic	PDLC03963	SoFic__SoFic	0.888	0.975	PDLC03963, SoFic__SoFic, 2.2e-102, 0.888, 0.975
H6	h6_1	1854940	1855356	-	DMS_other	feat_16	padloc	1e-11	HEase	PDLC03700	HEase_00029	0.763	0.72	PDLC03700, HEase_00029, 1e-11, 0.763, 0.72
H6	h6_1	1855865	1857922	-	DMS_other	feat_17	padloc	1.3e-29	BrxHI	PDLC02503	BrxHI_00004	0.517	0.5	PDLC02503, BrxHI_00004, 1.3e-29, 0.517, 0.5 | PDLC02503, BrxHI_00004, 1.3e-29, 0.517, 0.5 | PDLC03960, Shango__SngC, 1.5e-18, 0.321, 0.308 | PDLC02870, DpdF_00016, 3.3e-15, 0.146, 0.185 | PDLC02501, BrxHI_00002, 1.3e-12, 0.477, 0.346 | PDLC02501, BrxHI_00002, 1.3e-12, 0.477, 0.346
H6	h6_1	2094657	2095163	+	PDC-S70	feat_18	padloc	9.1e-08	PDC-S70	PDLC05071	PDC-S70_WP_028295898.1	0.953	0.938	PDLC05071, PDC-S70_WP_028295898.1, 9.1e-08, 0.953, 0.938 | PDLC05068, PDC-S70_WP_231943083.1, 1.1e-06, 0.598, 0.776 | PDLC05073, PDC-S70_WP_201568547.1, 3.2e-06, 0.604, 0.605 | PDLC05074, PDC-S70_WP_210224262.1, 0.0043, 0.32, 0.441
H6	h6_2	169775	170566	-	AbiE	feat_19	padloc	5.5e-78	AbiEii	PDLC02304	AbiEii_WP_034042188.1	0.966	0.977	PDLC02304, AbiEii_WP_034042188.1, 5.5e-78, 0.966, 0.977 | PDLC02317, AbiEii_WP_096360271.1, 3.3e-34, 0.936, 0.664 | PDLC02288, AbiEii_WP_110023304.1, 8.8e-32, 0.962, 0.878 | PDLC02323, AbiEii_WP_077075795.1, 1.5e-31, 0.966, 0.992 | PDLC02294, AbiEii_WP_099148274.1, 1.2e-22, 0.689, 0.688
H6	h6_2	170559	171389	-	AbiE	feat_20	padloc	3e-84	AbiEi	PDLC02267	AbiEi_WP_082871982.1	0.924	0.976	PDLC02267, AbiEi_WP_082871982.1, 3e-84, 0.924, 0.976 | PDLC02276, AbiEi_WP_069691454.1, 4.4e-46, 0.892, 0.933 | PDLC02271, AbiEi_WP_035488911.1, 2.5e-39, 0.874, 0.935 | PDLC02269, AbiEi_WP_101304315.1, 1.5e-22, 0.686, 0.721 | PDLC02287, AbiEi_WP_009249990.1, 2e-21, 0.675, 0.704
H6	h6_3	2029	2859	+	AbiE	feat_21	padloc	3.8e-84	AbiEi	PDLC02267	AbiEi_WP_082871982.1	0.924	0.976	PDLC02267, AbiEi_WP_082871982.1, 3.8e-84, 0.924, 0.976 | PDLC02276, AbiEi_WP_069691454.1, 3.7e-46, 0.892, 0.933 | PDLC02271, AbiEi_WP_035488911.1, 1.5e-39, 0.874, 0.935 | PDLC02269, AbiEi_WP_101304315.1, 1.3e-22, 0.686, 0.721 | PDLC02287, AbiEi_WP_009249990.1, 1.5e-21, 0.675, 0.704
H6	h6_3	2852	3643	+	AbiE	feat_22	padloc	3e-78	AbiEii	PDLC02304	AbiEii_WP_034042188.1	0.966	0.977	PDLC02304, AbiEii_WP_034042188.1, 3e-78, 0.966, 0.977 | PDLC02317, AbiEii_WP_096360271.1, 1.4e-34, 0.936, 0.664 | PDLC02323, AbiEii_WP_077075795.1, 2e-32, 0.966, 0.992 | PDLC02288, AbiEii_WP_110023304.1, 2.9e-32, 0.962, 0.878 | PDLC02294, AbiEii_WP_099148274.1, 4.6e-23, 0.72, 0.719
H7	h7_1	1436521	1439475	-	RM_type_I	feat_1	padloc	4e-121	REase_I	PDLC03040	REase_I_00001	0.98	0.977	PDLC03040, REase_I_00001, 4e-121, 0.98, 0.977 | PDLC03044, REase_I_00005, 8.2e-42, 0.466, 0.45 | PDLC03048, REase_I_00009, 6.3e-34, 0.388, 0.394 | PDLC03041, REase_I_00002, 8.5e-30, 0.321, 0.293 | PDLC03045, REase_I_00006, 5.6e-19, 0.346, 0.358
H7	h7_1	1439574	1440887	-	RM_type_I	feat_2	padloc	9.4e-71	Specificity_I	PDLC03099	Specificity_I_00048	0.884	0.973	PDLC03099, Specificity_I_00048, 9.4e-71, 0.884, 0.973 | PDLC03108, Specificity_I_00057, 5.4e-68, 0.788, 0.761 | PDLC03061, Specificity_I_00010, 5.5e-46, 0.795, 0.914 | PDLC03054, Specificity_I_00003, 3.5e-45, 0.87, 0.958 | PDLC03087, Specificity_I_00036, 1.1e-43, 0.692, 0.72
H7	h7_1	1440880	1442373	-	RM_type_I	feat_3	padloc	3.2e-103	MTase_I	PDLC03031	MTase_I_00014	0.972	0.619	PDLC03031, MTase_I_00014, 3.2e-103, 0.972, 0.619 | PDLC03027, MTase_I_00010, 1.1e-89, 0.942, 0.557 | PDLC03038, MTase_I_00021, 1.1e-86, 0.946, 0.519 | PDLC03039, MTase_I_00022, 4.1e-81, 0.948, 0.657 | PDLC03022, MTase_I_00005, 2e-75, 0.783, 0.449
H7	h7_1	1520305	1521390	+	PDC-S11	feat_4	padloc	1.1e-37	PDC-S11	PDLC04913	PDC-S11_WP_158522352.1	0.928	0.899	PDLC04913, PDC-S11_WP_158522352.1, 1.1e-37, 0.928, 0.899 | PDLC04916, PDC-S11_WP_098770551.1, 4e-36, 0.646, 0.598 | PDLC04915, PDC-S11_WP_099259587.1, 4.3e-25, 0.541, 0.504 | PDLC04910, PDC-S11_WP_052717175.1, 4.8e-23, 0.936, 0.922 | PDLC04911, PDC-S11_WP_167956302.1, 2.4e-21, 0.412, 0.472
H7	h7_2	413734	415020	-	PDC-S54	feat_5	padloc	4.3e-115	PDC-S54	PDLC05036	PDC-S54_WP_201782254.1	0.925	0.99	PDLC05036, PDC-S54_WP_201782254.1, 4.3e-115, 0.925, 0.99
H7	h7_3	245242	245754	-	PDC-S70	feat_6	padloc	2.6e-10	PDC-S70	PDLC05071	PDC-S70_WP_028295898.1	0.965	0.969	PDLC05071, PDC-S70_WP_028295898.1, 2.6e-10, 0.965, 0.969 | PDLC05073, PDC-S70_WP_201568547.1, 3.9e-08, 0.912, 0.92 | PDLC05068, PDC-S70_WP_231943083.1, 1.2e-06, 0.754, 0.96 | PDLC05069, PDC-S70_WP_228037544.1, 0.00051, 0.743, 0.727 | PDLC05074, PDC-S70_WP_210224262.1, 0.0033, 0.497, 0.646
H9	h9_1	1128009	1129667	-	DMS_other	feat_1	padloc	6.5e-30	mad8	PDLC04140	mads_8	0.597	0.904	PDLC04140, mads_8, 6.5e-30, 0.597, 0.904 | PDLC02684, DndH_00006, 1.5e-05, 0.23, 0.07 | PDLC02685, DndH_00007, 0.00018, 0.204, 0.066
H9	h9_1	1131576	1134296	-	DMS_other	feat_2	padloc	4.1e-14	mad3	PDLC04135	mads_3	0.99	0.925	PDLC04135, mads_3, 4.1e-14, 0.99, 0.925 | PDLC02723, PbeC_00015, 1.8e-07, 0.271, 0.398 | PDLC02663, DndD_00001, 2.8e-07, 0.281, 0.375 | PDLC02756, PbeC_00048, 2.1e-06, 0.256, 0.361 | PDLC02714, PbeC_00006, 1.3e-05, 0.397, 0.573
H9	h9_1	1762582	1762842	-	cas_type_I-B1	feat_3	padloc	5.5e-44	Cas2b	PDLC01750	Cas2b_WP_096389957.1	0.977	0.988	PDLC01750, Cas2b_WP_096389957.1, 5.5e-44, 0.977, 0.988 | PDLC01749, Cas2b_WP_014295803.1, 2.1e-20, 0.966, 0.977 | PDLC02076, Cas2b_WP_066217071.1, 3.2e-17, 0.954, 0.966 | PDLC02077, Cas2b_WP_028460064.1, 8.3e-08, 0.874, 0.823 | PDLC02078, Cas2b_WP_038071942.1, 6e-04, 0.701, 0.66
H9	h9_1	1762844	1763839	-	cas_type_I-B1	feat_4	padloc	4e-122	Cas1b	PDLC01742	Cas1b_WP_142933338.1	0.988	0.994	PDLC01742, Cas1b_WP_142933338.1, 4e-122, 0.988, 0.994 | PDLC02065, Cas1b_WP_013704840.1, 1.6e-108, 0.985, 0.991 | PDLC02067, Cas1b_WP_188882336.1, 7.8e-42, 0.937, 0.595 | PDLC02066, Cas1b_WP_035727688.1, 2.7e-22, 0.901, 0.938
H9	h9_1	1763842	1764420	-	cas_type_I-B1	feat_5	padloc	1.1e-52	Cas4b	PDLC01771	Cas4b_WP_019267510.1	0.819	0.963	PDLC01771, Cas4b_WP_019267510.1, 1.1e-52, 0.819, 0.963 | PDLC02086, Cas4b_WP_077327524.1, 5.6e-41, 0.819, 0.981 | PDLC01772, Cas4b_WP_113688895.1, 4.4e-27, 0.813, 0.951 | PDLC02087, Cas4b_WP_154810420.1, 0.00011, 0.399, 0.423
H9	h9_1	1764427	1767222	-	cas_type_I-B1	feat_6	padloc	1.4e-196	Cas3b	PDLC01759	Cas3b_WP_184405015.1	0.981	0.99	PDLC01759, Cas3b_WP_184405015.1, 1.4e-196, 0.981, 0.99 | PDLC02082, Cas3b_WP_162272993.1, 6.4e-74, 0.592, 0.65 | PDLC01763, Cas3b_WP_065294164.1, 5.9e-39, 0.515, 0.549 | PDLC01758, Cas3b_WP_152020024.1, 3.4e-20, 0.23, 0.25 | PDLC01761, Cas3b_WP_008086256.1, 3.5e-17, 0.509, 0.56
H9	h9_1	1767277	1768122	-	cas_type_I-B1	feat_7	padloc	1.1e-48	Cas5b	PDLC00951	cas_Cas5h	0.876	0.988	PDLC00951, cas_Cas5h, 1.1e-48, 0.876, 0.988 | PDLC02096, Cas5b_WP_048038568.1, 2.4e-29, 0.844, 0.946 | PDLC02097, Cas5b_WP_147923379.1, 1.1e-18, 0.642, 0.701 | PDLC01301, cd09688, 0.0035, 0.124, 0.208 | PDLC02095, Cas5b_WP_000371344.1, 0.01, 0.131, 0.186
H9	h9_1	1769232	1771466	-	cas_type_I-B1	feat_8	padloc	1.1e-17	Cas8b	PDLC00969	cas_Csh1	0.307	0.489	PDLC00969, cas_Csh1, 1.1e-17, 0.307, 0.489 | PDLC01304, cd09691, 1.3e-09, 0.311, 0.525 | PDLC01623, pfam09484, 6.5e-08, 0.306, 0.309 | PDLC01343, cd09730, 0.00046, 0.179, 0.232 | PDLC01285, cd09672, 0.077, 0.301, 0.327
H9	h9_1	1771466	1772266	-	cas_type_I-B1	feat_9	padloc	7.3e-134	Cas6b	PDLC01785	Cas6b_WP_092935998.1	0.921	0.953	PDLC01785, Cas6b_WP_092935998.1, 7.3e-134, 0.921, 0.953 | PDLC01782, Cas6b_WP_066632526.1, 2.4e-11, 0.876, 0.911 | PDLC01791, Cas6b_WP_069593058.1, 1.5e-09, 0.375, 0.403 | PDLC01784, Cas6b_WP_072896889.1, 4.4e-08, 0.397, 0.426 | PDLC01786, Cas6b_WP_028479912.1, 0.0023, 0.262, 0.298
H9	h9_1	2058433	2059710	-	SoFic	feat_10	padloc	5.2e-96	SoFic	PDLC03963	SoFic__SoFic	0.878	0.978	PDLC03963, SoFic__SoFic, 5.2e-96, 0.878, 0.978
H9	h9_1	2304137	2305069	+	RM_type_II	feat_11	padloc	7.7e-91	MTase_II	PDLC03294	MTase_II_00080	0.926	0.982	PDLC03294, MTase_II_00080, 7.7e-91, 0.926, 0.982 | PDLC03266, MTase_II_00052, 5.4e-48, 0.913, 0.933 | PDLC03261, MTase_II_00047, 6.5e-34, 0.598, 0.292 | PDLC03383, MTase_II_00169, 3.5e-28, 0.778, 0.748 | PDLC03247, MTase_II_00033, 3.7e-23, 0.823, 0.823
H9	h9_1	2305229	2306212	-	RM_type_II	feat_12	padloc	1.5e-36	REase_II	PDLC03548	REase_II_00150	0.835	0.945	PDLC03548, REase_II_00150, 1.5e-36, 0.835, 0.945 | PDLC03569, REase_II_00171, 5.1e-14, 0.488, 0.815
H9	h9_1	2719709	2720485	-	RM_type_II	feat_13	padloc	2.2e-32	REase_II	PDLC03404	REase_II_00006	0.942	0.904	PDLC03404, REase_II_00006, 2.2e-32, 0.942, 0.904
H9	h9_1	2721076	2722458	+	RM_type_II	feat_14	padloc	1.6e-19	MTase_II	PDLC03362	MTase_II_00148	0.859	0.804	PDLC03362, MTase_II_00148, 1.6e-19, 0.859, 0.804 | PDLC03224, MTase_II_00010, 2e-19, 0.351, 0.328 | PDLC03322, MTase_II_00108, 3.8e-18, 0.811, 0.751 | PDLC03369, MTase_II_00155, 3.5e-12, 0.581, 0.477 | PDLC03306, MTase_II_00092, 4.3e-12, 0.323, 0.348
H9	h9_1	2849710	2851692	+	HEC-06	feat_15	padloc	3.4e-31	HEC-06	PDLC04155	HEC-06_WP_012631435.1	0.714	0.721	PDLC04157, HEC-06_WP_099323492.1, 1.9e-36, 0.691, 0.699 | PDLC04154, HEC-06_WP_081759119.1, 5.9e-33, 0.697, 0.703 | PDLC04155, HEC-06_WP_012631435.1, 3.4e-31, 0.714, 0.721 | PDLC04156, HEC-06_WP_121069231.1, 7.3e-14, 0.375, 0.4
H9	h9_5	6982	8091	-	PDC-S54	feat_16	padloc	4.1e-83	PDC-S54	PDLC05036	PDC-S54_WP_201782254.1	0.984	0.895	PDLC05036, PDC-S54_WP_201782254.1, 4.1e-83, 0.984, 0.895
H10	h10_1	464285	465730	-	PDC-S01	feat_1	padloc	3.7e-50	PDC-S01	PDLC04787	PDC-S01_WP_067088819.1	0.805	0.808	PDLC04787, PDC-S01_WP_067088819.1, 3.7e-50, 0.805, 0.808 | PDLC04789, PDC-S01_WP_163212389.1, 4e-44, 0.865, 0.941 | PDLC04790, PDC-S01_WP_076465573.1, 8.7e-30, 0.525, 0.618 | PDLC04788, PDC-S01_WP_071121963.1, 2.5e-22, 0.849, 0.859 | PDLC04786, PDC-S01_WP_099993690.1, 1e-21, 0.892, 0.929
H10	h10_1	809930	811792	+	RM_type_II	feat_2	padloc	8.7e-44	MTase_II	PDLC03371	MTase_II_00157	0.422	0.946	PDLC03371, MTase_II_00157, 8.7e-44, 0.422, 0.946 | PDLC03350, MTase_II_00136, 1e-26, 0.425, 0.785 | PDLC03238, MTase_II_00024, 1.3e-26, 0.196, 0.292 | PDLC03299, MTase_II_00085, 1.1e-25, 0.159, 0.338 | PDLC03295, MTase_II_00081, 2.2e-23, 0.414, 0.897
H10	h10_1	811941	812963	-	RM_type_II	feat_3	padloc	2.6e-23	REase_II	PDLC03483	REase_II_00085	0.548	0.528	PDLC03483, REase_II_00085, 2.6e-23, 0.548, 0.528
H10	h10_1	839657	840154	+	PDC-S70	feat_4	padloc	1.4e-17	PDC-S70	PDLC05071	PDC-S70_WP_028295898.1	0.825	0.851	PDLC05071, PDC-S70_WP_028295898.1, 1.4e-17, 0.825, 0.851 | PDLC05073, PDC-S70_WP_201568547.1, 1.8e-13, 0.916, 0.944 | PDLC05068, PDC-S70_WP_231943083.1, 5.4e-08, 0.693, 0.944 | PDLC05074, PDC-S70_WP_210224262.1, 1.9e-05, 0.301, 0.394 | PDLC05070, PDC-S70_WP_098062946.1, 0.00013, 0.271, 0.286
H10	h10_1	913329	914081	+	cas_type_I-B1	feat_5	padloc	1.5e-130	Cas6b	PDLC01785	Cas6b_WP_092935998.1	0.98	0.953	PDLC01785, Cas6b_WP_092935998.1, 1.5e-130, 0.98, 0.953 | PDLC01791, Cas6b_WP_069593058.1, 2e-21, 0.96, 0.94 | PDLC01782, Cas6b_WP_066632526.1, 2.8e-11, 0.932, 0.911 | PDLC01784, Cas6b_WP_072896889.1, 3.4e-08, 0.426, 0.43 | PDLC01786, Cas6b_WP_028479912.1, 0.00037, 0.446, 0.404
H10	h10_1	916296	917357	+	cas_type_I-B1	feat_6	padloc	3.9e-78	Cas7b	PDLC00963	cas_Csh2	0.85	0.986	PDLC00963, cas_Csh2, 3.9e-78, 0.85, 0.986 | PDLC01303, cd09690, 1e-71, 0.85, 0.985 | PDLC01614, pfam05107, 1.1e-41, 0.774, 0.984 | PDLC00964, cas_CT1132, 5e-37, 0.822, 0.951
H10	h10_1	917357	918121	+	cas_type_I-B1	feat_7	padloc	2.1e-42	Cas5b	PDLC00951	cas_Cas5h	0.894	0.905	PDLC00951, cas_Cas5h, 2.1e-42, 0.894, 0.905 | PDLC02096, Cas5b_WP_048038568.1, 1.5e-28, 0.706, 0.713 | PDLC02097, Cas5b_WP_147923379.1, 2.8e-19, 0.635, 0.625 | PDLC01301, cd09688, 0.0086, 0.227, 0.339 | PDLC02095, Cas5b_WP_000371344.1, 0.016, 0.227, 0.286
H10	h10_1	918118	920739	+	cas_type_I-B1	feat_8	padloc	1.1e-179	Cas3b	PDLC01759	Cas3b_WP_184405015.1	0.955	0.947	PDLC01759, Cas3b_WP_184405015.1, 1.1e-179, 0.955, 0.947 | PDLC02082, Cas3b_WP_162272993.1, 2e-100, 0.951, 0.946 | PDLC01763, Cas3b_WP_065294164.1, 7.8e-73, 0.934, 0.891 | PDLC01761, Cas3b_WP_008086256.1, 3.4e-32, 0.604, 0.614 | PDLC01758, Cas3b_WP_152020024.1, 6.8e-22, 0.501, 0.499
H10	h10_1	920736	920975	+	cas_type_other	feat_9	padloc	2.8e-18	Cas4	PDLC01611	pfam01930	0.775	0.392	PDLC01771, Cas4b_WP_019267510.1, 1e-18, 0.775, 0.383 | PDLC01611, pfam01930, 2.8e-18, 0.775, 0.392 | PDLC01447, COG1468, 2.8e-14, 0.775, 0.385 | PDLC02086, Cas4b_WP_077327524.1, 6.5e-14, 0.775, 0.385 | PDLC01772, Cas4b_WP_113688895.1, 1.2e-10, 0.762, 0.372
H10	h10_1	920975	921967	+	cas_type_I-B1	feat_10	padloc	1.4e-132	Cas1b	PDLC01742	Cas1b_WP_142933338.1	0.994	0.997	PDLC01742, Cas1b_WP_142933338.1, 1.4e-132, 0.994, 0.997 | PDLC02065, Cas1b_WP_013704840.1, 4.9e-121, 0.994, 0.997 | PDLC02067, Cas1b_WP_188882336.1, 5.8e-47, 0.94, 0.595 | PDLC02066, Cas1b_WP_035727688.1, 1.5e-27, 0.912, 0.947
H10	h10_1	921970	922233	+	cas_type_I-B1	feat_11	padloc	1.7e-26	Cas2b	PDLC01749	Cas2b_WP_014295803.1	0.955	0.977	PDLC01749, Cas2b_WP_014295803.1, 1.7e-26, 0.955, 0.977 | PDLC01750, Cas2b_WP_096389957.1, 3.4e-23, 0.943, 0.965 | PDLC02076, Cas2b_WP_066217071.1, 4e-22, 0.955, 0.977 | PDLC02077, Cas2b_WP_028460064.1, 2.1e-06, 0.875, 0.833 | PDLC02078, Cas2b_WP_038071942.1, 3.3e-06, 0.739, 0.702
H10	h10_1	986928	987350	+	PDC-S70	feat_12	padloc	8.9e-16	PDC-S70	PDLC05071	PDC-S70_WP_028295898.1	0.73	0.696	PDLC05071, PDC-S70_WP_028295898.1, 8.9e-16, 0.73, 0.696 | PDLC05073, PDC-S70_WP_201568547.1, 6.9e-09, 0.723, 0.691 | PDLC05070, PDC-S70_WP_098062946.1, 8.7e-09, 0.716, 0.683 | PDLC05068, PDC-S70_WP_231943083.1, 4.3e-08, 0.723, 0.896 | PDLC05074, PDC-S70_WP_210224262.1, 9.3e-05, 0.376, 0.425
H10	h10_1	1082019	1082939	-	PD-T4-6	feat_13	padloc	1e-28	PD-T4-6	PDLC04042	PD-T4-6_WP_036366335.1	0.912	0.918	PDLC04042, PD-T4-6_WP_036366335.1, 1e-28, 0.912, 0.918 | PDLC04047, PD-T4-6_WP_139553373.1, 1.3e-27, 0.915, 0.82 | PDLC04053, PD-T4-6_WP_157124873.1, 2.9e-26, 0.912, 0.859 | PDLC04054, PD-T4-6_WP_157521248.1, 3.7e-25, 0.876, 0.741 | PDLC04044, PD-T4-6_WP_083882641.1, 1.8e-20, 0.909, 0.71
H10	h10_1	1793915	1795324	+	DMS_other	feat_14	padloc	2.9e-55	PbeA	PDLC02707	PbeA_00005	0.887	0.637	PDLC02707, PbeA_00005, 2.9e-55, 0.887, 0.637 | PDLC02704, PbeA_00002, 6.9e-44, 0.86, 0.632 | PDLC02706, PbeA_00004, 2.8e-18, 0.204, 0.13 | PDLC02705, PbeA_00003, 1.1e-14, 0.549, 0.373 | PDLC02703, PbeA_00001, 6.6e-09, 0.26, 0.198
H10	h10_1	1797781	1799814	+	DMS_other	feat_15	padloc	5.9e-24	mad8	PDLC04140	mads_8	0.512	0.955	PDLC04140, mads_8, 5.9e-24, 0.512, 0.955
H10	h10_1	2089690	2091096	+	DMS_other	feat_16	padloc	1.1e-131	MTase_I	PDLC03026	MTase_I_00009	0.959	0.963	PDLC03026, MTase_I_00009, 1.1e-131, 0.959, 0.963 | PDLC03021, MTase_I_00004, 1.5e-130, 0.964, 0.976 | PDLC03025, MTase_I_00008, 3e-69, 0.925, 0.808 | PDLC04134, mads_2, 2.7e-63, 0.832, 0.707 | PDLC03036, MTase_I_00019, 2.1e-39, 0.62, 0.472
H10	h10_1	2091627	2092391	+	DMS_other	feat_17	padloc	4.1e-40	Specificity_I	PDLC03100	Specificity_I_00049	0.835	0.538	PDLC03107, Specificity_I_00056, 5e-50, 0.725, 0.464 | PDLC03148, Specificity_I_00097, 5.3e-50, 0.733, 0.411 | PDLC03100, Specificity_I_00049, 4.1e-40, 0.835, 0.538 | PDLC03109, Specificity_I_00058, 4.5e-37, 0.741, 0.325 | PDLC03069, Specificity_I_00018, 4.4e-34, 0.773, 0.491
H10	h10_1	2407171	2408109	+	PDC-S11	feat_18	padloc	1.4e-107	PDC-S11	PDLC04911	PDC-S11_WP_167956302.1	0.987	0.981	PDLC04911, PDC-S11_WP_167956302.1, 1.4e-107, 0.987, 0.981 | PDLC04912, PDC-S11_WP_055175232.1, 5.4e-94, 0.984, 0.984 | PDLC04914, PDC-S11_WP_033147849.1, 2.9e-76, 0.987, 0.978 | PDLC04913, PDC-S11_WP_158522352.1, 1.4e-16, 0.482, 0.411
H10	h10_1	2747763	2748182	-	DMS_other	feat_19	padloc	1.6e-13	HEase	PDLC03700	HEase_00029	0.871	0.84	PDLC03700, HEase_00029, 1.6e-13, 0.871, 0.84
H10	h10_1	2748663	2750753	-	DMS_other	feat_20	padloc	5.4e-28	BrxHI	PDLC02503	BrxHI_00004	0.524	0.5	PDLC02503, BrxHI_00004, 5.4e-28, 0.524, 0.5 | PDLC02503, BrxHI_00004, 5.4e-28, 0.524, 0.5 | PDLC03960, Shango__SngC, 1.2e-18, 0.329, 0.307 | PDLC02870, DpdF_00016, 8.5e-15, 0.146, 0.189 | PDLC02861, DpdF_00007, 2.7e-10, 0.132, 0.149
H10	h10_1	3206773	3209499	+	DMS_other	feat_21	padloc	8.2e-15	mad3	PDLC04135	mads_3	0.304	0.663	PDLC04135, mads_3, 8.2e-15, 0.304, 0.663 | PDLC02663, DndD_00001, 1.1e-07, 0.271, 0.363 | PDLC02747, PbeC_00039, 1.2e-06, 0.289, 0.41 | PDLC02723, PbeC_00015, 1.2e-06, 0.238, 0.351 | PDLC02741, PbeC_00033, 1.8e-05, 0.097, 0.154
H10	h10_1	3211411	3213069	+	DMS_other	feat_22	padloc	1.7e-31	mad8	PDLC04140	mads_8	0.602	0.914	PDLC04140, mads_8, 1.7e-31, 0.602, 0.914 | PDLC02684, DndH_00006, 9.7e-06, 0.239, 0.073 | PDLC02685, DndH_00007, 4.6e-05, 0.204, 0.066
H10	h10_4	29206	32124	-	RM_type_IIG	feat_23	padloc	1.3e-35	REase_MTase_IIG	PDLC03606	REase_MTase_IIG_00011	0.828	0.835	PDLC03606, REase_MTase_IIG_00011, 1.3e-35, 0.828, 0.835 | PDLC03612, REase_MTase_IIG_00017, 3.1e-15, 0.166, 0.111 | PDLC03604, REase_MTase_IIG_00009, 3.3e-14, 0.137, 0.124 | PDLC03629, REase_MTase_IIG_00034, 8.5e-14, 0.131, 0.105 | PDLC03630, REase_MTase_IIG_00035, 2.5e-10, 0.154, 0.135
H11	h11_1	28595	29095	+	PDC-S70	feat_1	padloc	3.3e-11	PDC-S70	PDLC05073	PDC-S70_WP_201568547.1	0.605	0.611	PDLC05073, PDC-S70_WP_201568547.1, 3.3e-11, 0.605, 0.611 | PDLC05071, PDC-S70_WP_028295898.1, 8.8e-11, 0.605, 0.609 | PDLC05068, PDC-S70_WP_231943083.1, 6.6e-10, 0.611, 0.8 | PDLC05070, PDC-S70_WP_098062946.1, 3e-04, 0.587, 0.59 | PDLC05074, PDC-S70_WP_210224262.1, 0.0028, 0.168, 0.22
H11	h11_1	1265896	1267587	-	DMS_other	feat_2	padloc	2.4e-22	mad8	PDLC04140	mads_8	0.587	0.898	PDLC04140, mads_8, 2.4e-22, 0.587, 0.898 | PDLC02684, DndH_00006, 0.00042, 0.193, 0.062
H11	h11_1	1269636	1272344	-	DMS_other	feat_3	padloc	1.7e-19	mad3	PDLC04135	mads_3	0.302	0.717	PDLC04135, mads_3, 1.7e-19, 0.302, 0.717 | PDLC02747, PbeC_00039, 1.6e-06, 0.298, 0.419 | PDLC02668, DndD_00006, 3.8e-05, 0.056, 0.086 | PDLC02723, PbeC_00015, 5.3e-05, 0.432, 0.623 | PDLC02756, PbeC_00048, 7.4e-05, 0.058, 0.092
H11	h11_13	1513	5157	-	BREX	feat_4	padloc	7e-172	BrxC	PDLC02471	BrxC_00001	0.989	0.997	PDLC02471, BrxC_00001, 7e-172, 0.989, 0.997 | PDLC02479, BrxC_00009, 8.3e-136, 0.988, 0.997 | PDLC02476, BrxC_00006, 3.2e-119, 0.905, 0.923 | PDLC02483, BrxC_00013, 8.8e-85, 0.983, 0.985 | PDLC02486, BrxC_00016, 2.6e-68, 0.878, 0.894
H11	h11_13	5150	5719	-	BREX	feat_5	padloc	7.8e-24	BrxB	PDLC02463	BrxB_00005	0.968	0.969	PDLC02463, BrxB_00005, 7.8e-24, 0.968, 0.969 | PDLC02459, BrxB_00001, 1.5e-12, 0.847, 0.872 | PDLC02466, BrxB_00008, 5.3e-08, 0.947, 0.968 | PDLC02467, BrxB_00009, 1.9e-07, 0.821, 0.808 | PDLC02469, BrxB_00011, 3e-06, 0.816, 0.81
H11	h11_13	5709	6521	-	BREX	feat_6	padloc	2.9e-20	BrxA	PDLC02445	BrxA_00009	0.908	0.947	PDLC02445, BrxA_00009, 2.9e-20, 0.908, 0.947 | PDLC02454, BrxA_00018, 1.9e-15, 0.528, 0.564 | PDLC02458, BrxA_00022, 1.3e-11, 0.701, 0.736 | PDLC02451, BrxA_00015, 0.0065, 0.605, 0.796 | PDLC02450, BrxA_00014, 0.02, 0.646, 0.641
H11	h11_15	5995	9213	-	Azaca	feat_7	padloc	0	ZacC	PDLC03830	Azaca__ZacC	0.991	0.992	PDLC03830, Azaca__ZacC, 0, 0.991, 0.992
H11	h11_15	9210	11084	-	Azaca	feat_8	padloc	6.1e-175	ZacB	PDLC03829	Azaca__ZacB	0.989	0.993	PDLC03829, Azaca__ZacB, 6.1e-175, 0.989, 0.993
H11	h11_15	11085	12275	-	Azaca	feat_9	padloc	1.2e-136	ZacA	PDLC03828	Azaca__ZacA	0.987	0.99	PDLC03828, Azaca__ZacA, 1.2e-136, 0.987, 0.99
H11	h11_15	20884	22911	-	BREX	feat_10	padloc	2e-287	BrxL	PDLC02506	BrxL_00002	0.994	0.993	PDLC02506, BrxL_00002, 2e-287, 0.994, 0.993 | PDLC02508, BrxL_00004, 1.4e-209, 0.719, 0.693 | PDLC02509, BrxL_00005, 5.8e-106, 0.504, 0.641 | PDLC02505, BrxL_00001, 1.3e-91, 0.678, 0.969 | PDLC02507, BrxL_00003, 1e-69, 0.679, 0.948
H11	h11_15	23034	25460	-	BREX	feat_11	padloc	3.3e-59	PglZ	PDLC02564	PglZ_00023	0.753	0.74	PDLC02564, PglZ_00023, 3.3e-59, 0.753, 0.74 | PDLC02547, PglZ_00006, 1.9e-54, 0.684, 0.667 | PDLC02563, PglZ_00022, 5.8e-38, 0.564, 0.54 | PDLC02561, PglZ_00020, 4.9e-35, 0.53, 0.518 | PDLC02566, PglZ_00025, 5.9e-32, 0.514, 0.494
H11	h11_15	26100	28397	-	BREX	feat_12	padloc	3e-63	PglX	PDLC02527	PglX_00013	0.918	0.505	PDLC02521, PglX_00007, 5e-64, 0.722, 0.424 | PDLC02521, PglX_00007, 5e-64, 0.722, 0.424 | PDLC02527, PglX_00013, 3e-63, 0.918, 0.505 | PDLC02527, PglX_00013, 3e-63, 0.918, 0.505 | PDLC03600, REase_MTase_IIG_00005, 2.3e-60, 0.718, 0.412
H11	h11_2	532722	539255	-	Tiamat	feat_13	padloc	1.1e-118	TmtA	PDLC03971	Tiamat__TmtA_2734769103	0.788	0.767	PDLC03971, Tiamat__TmtA_2734769103, 1.1e-118, 0.788, 0.767 | PDLC03964, Tiamat__TmtA, 2.4e-65, 0.256, 0.243 | PDLC03966, Tiamat__TmtA_2599863134, 7.1e-14, 0.236, 0.219 | PDLC03965, Tiamat__TmtA_2505168307, 1e-13, 0.04, 0.06 | PDLC03972, Tiamat__TmtA_2752664533, 2e-12, 0.042, 0.068
H11	h11_7	60562	61068	-	PDC-S70	feat_14	padloc	4.1e-11	PDC-S70	PDLC05071	PDC-S70_WP_028295898.1	0.959	0.944	PDLC05071, PDC-S70_WP_028295898.1, 4.1e-11, 0.959, 0.944 | PDLC05073, PDC-S70_WP_201568547.1, 4.3e-11, 0.704, 0.698 | PDLC05068, PDC-S70_WP_231943083.1, 7.4e-09, 0.592, 0.768 | PDLC05070, PDC-S70_WP_098062946.1, 6.6e-05, 0.917, 0.907
H11	h11_7	72064	73026	-	PDC-S11	feat_15	padloc	1.1e-107	PDC-S11	PDLC04911	PDC-S11_WP_167956302.1	0.963	0.969	PDLC04911, PDC-S11_WP_167956302.1, 1.1e-107, 0.963, 0.969 | PDLC04912, PDC-S11_WP_055175232.1, 1.2e-90, 0.947, 0.962 | PDLC04914, PDC-S11_WP_033147849.1, 9.8e-76, 0.956, 0.962 | PDLC04913, PDC-S11_WP_158522352.1, 1.7e-15, 0.657, 0.579
H11	h11_8	1676	2266	+	ISG15-like_other	feat_16	padloc	2.1e-11	BilC	PDLC03846	ISG15-like__BilC	0.381	0.435	PDLC03846, ISG15-like__BilC, 2.1e-11, 0.381, 0.435
H11	h11_8	2263	3675	+	ISG15-like_other	feat_17	padloc	5.2e-18	BilD	PDLC03847	ISG15-like__BilD	0.645	0.651	PDLC03847, ISG15-like__BilD, 5.2e-18, 0.645, 0.651
H11	h11_8	3930	5780	-	DMS_other	feat_18	padloc	4.7e-16	mad8	PDLC04140	mads_8	0.595	0.844	PDLC04140, mads_8, 4.7e-16, 0.595, 0.844 | PDLC02684, DndH_00006, 0.012, 0.089, 0.028 | PDLC02685, DndH_00007, 0.14, 0.088, 0.028
H11	h11_8	7153	10329	-	DMS_other	feat_19	padloc	2.4e-14	PbeC	PDLC02747	PbeC_00039	0.406	0.639	PDLC04135, mads_3, 1.7e-15, 0.237, 0.647 | PDLC02747, PbeC_00039, 2.4e-14, 0.406, 0.639 | PDLC02740, PbeC_00032, 1.8e-13, 0.391, 0.627 | PDLC02668, DndD_00006, 3.1e-13, 0.39, 0.616 | PDLC02730, PbeC_00022, 2.2e-11, 0.2, 0.321
H11	h11_8	14912	17950	-	RM_type_I	feat_20	padloc	9.1e-111	REase_I	PDLC03040	REase_I_00001	0.953	0.95	PDLC03040, REase_I_00001, 9.1e-111, 0.953, 0.95 | PDLC03044, REase_I_00005, 6.5e-44, 0.495, 0.471 | PDLC03041, REase_I_00002, 3.3e-42, 0.439, 0.418 | PDLC03048, REase_I_00009, 6.7e-36, 0.384, 0.403 | PDLC03045, REase_I_00006, 5.8e-17, 0.203, 0.211
H11	h11_8	17943	19304	-	RM_type_I	feat_21	padloc	4.9e-104	Specificity_I	PDLC03108	Specificity_I_00057	0.974	0.987	PDLC03108, Specificity_I_00057, 4.9e-104, 0.974, 0.987 | PDLC03158, Specificity_I_00107, 2.8e-46, 0.888, 0.956 | PDLC03157, Specificity_I_00106, 3.5e-43, 0.341, 0.422 | PDLC03194, Specificity_I_00143, 4.9e-42, 0.822, 0.913 | PDLC03101, Specificity_I_00050, 2.9e-38, 0.808, 0.903
H11	h11_8	19297	20844	-	RM_type_I	feat_22	padloc	3.2e-102	MTase_I	PDLC03031	MTase_I_00014	0.928	0.592	PDLC03031, MTase_I_00014, 3.2e-102, 0.928, 0.592 | PDLC03038, MTase_I_00021, 2.4e-91, 0.922, 0.51 | PDLC03027, MTase_I_00010, 1.8e-89, 0.924, 0.549 | PDLC03039, MTase_I_00022, 2.1e-88, 0.909, 0.638 | PDLC03022, MTase_I_00005, 4.3e-84, 0.922, 0.564
H11	h11_8	22364	24988	+	DMS_other	feat_23	padloc	8.6e-18	Orf5	PDLC02693	Orf5_00008	0.411	0.587	PDLC04157, HEC-06_WP_099323492.1, 1.9e-20, 0.167, 0.231 | PDLC04154, HEC-06_WP_081759119.1, 4.9e-19, 0.167, 0.241 | PDLC02693, Orf5_00008, 8.6e-18, 0.411, 0.587 | PDLC04155, HEC-06_WP_012631435.1, 1.5e-17, 0.123, 0.18 | PDLC02695, Orf5_00010, 3.3e-17, 0.163, 0.251
H11	h11_8	40772	42181	-	PDC-S27	feat_24	padloc	5.4e-38	PDC-S27	PDLC04984	PDC-S27_WP_184132443.1	0.755	0.762	PDLC04984, PDC-S27_WP_184132443.1, 5.4e-38, 0.755, 0.762 | PDLC04985, PDC-S27_WP_062081222.1, 5.3e-29, 0.855, 0.862
H11	h11_9	4014	4727	+	RM_type_II	feat_25	padloc	7.2e-25	REase_II	PDLC03454	REase_II_00056	0.761	0.795	PDLC03454, REase_II_00056, 7.2e-25, 0.761, 0.795
H11	h11_9	4686	6917	-	RM_type_II	feat_26	padloc	3.1e-17	MTase_II	PDLC03313	MTase_II_00099	0.562	0.721	PDLC03580, REase_II_00182, 2e-19, 0.258, 0.175 | PDLC03313, MTase_II_00099, 3.1e-17, 0.562, 0.721 | PDLC03310, MTase_II_00096, 4.7e-17, 0.474, 0.697 | PDLC03338, MTase_II_00124, 1.5e-13, 0.211, 0.242 | PDLC03335, MTase_II_00121, 8.6e-12, 0.383, 0.422
